# Supplementary material for: Identification of an Immune-Related Signature Predicting Survival Risk and Immune Microenvironment in Gastric Cancer
Source: Front Cell Dev Biol. 2021 Nov 2;9:687473. doi: 10.3389/fcell.2021.687473 (PMC8596572; doi:10.3389/fcell.2021.687473)
Supplement: Supplementary file 5 [file Data_Sheet_1.xlsx]

## Sheet: Description
Description
TableS1: Results of multivariate stepwise Cox regression analyses in TCGA training cohorts
TableS2: The immune-related riskscore of each patient in TCGA training cohorts.
TableS3: Results of testing the independent predictive ability of the immune-related riskscore compared with other clinical factors by multivariate analysis
TableS4: Results of the difference analysis about the proportion of tumor immune cell infiltration between different immune groups
TableS5: The avaiable GO terms analysis in TCGA training cohorts
TableS6: The avaiable KEGG terms analysis in TCGA training cohorts
TableS7: Results of multivariate analysis to assess the performance of the immune-related risk subgroup in TCGA training cohorts
TableS8: Tumor mutation burden (TMB) and immunophenoscore (IPS) of each samples according to different riskgroup
TableS9:The CT value of four genes from qRT-PCR

## Sheet: S1
ID	coef	HR	HR.95L	HR.95H	pvalue
MAGED1	0.261513	1.29889	0.953618	1.76918	0.0971698
ACKR3	0.369144	1.4465	1.08484	1.92872	0.0119137
FZD2	0.259733	1.29658	0.992307	1.69417	0.0569927
CTLA4	-0.442509	0.642423	0.458763	0.899608	0.010001

## Sheet: S2
ID	risk
TCGA-CD-A48C	high
TCGA-IN-AB1V	high
TCGA-IN-8663	high
TCGA-VQ-A91D	high
TCGA-KB-A6F7	low
TCGA-RD-A8MV	low
TCGA-BR-8484	low
TCGA-BR-6564	high
TCGA-CD-8528	low
TCGA-BR-6710	low
TCGA-BR-8291	high
TCGA-BR-8364	high
TCGA-KB-A93J	high
TCGA-IN-8462	high
TCGA-F1-6874	high
TCGA-CD-A487	high
TCGA-D7-6519	high
TCGA-VQ-A91U	low
TCGA-VQ-A925	high
TCGA-BR-8372	low
TCGA-FP-7916	high
TCGA-VQ-AA6D	high
TCGA-BR-8589	low
TCGA-3M-AB46	high
TCGA-CG-5734	low
TCGA-VQ-A924	low
TCGA-VQ-A8PK	high
TCGA-BR-A4J4	low
TCGA-R5-A7ZE	high
TCGA-HU-8249	low
TCGA-CG-5725	high
TCGA-HU-A4H4	low
TCGA-VQ-A8PJ	high
TCGA-BR-A44T	low
TCGA-BR-A4J8	low
TCGA-CG-5732	low
TCGA-CG-4477	low
TCGA-HU-A4G3	high
TCGA-IN-AB1X	low
TCGA-CD-A489	high
TCGA-BR-6566	high
TCGA-HU-8244	low
TCGA-BR-8487	low
TCGA-CD-8526	high
TCGA-HU-A4H6	low
TCGA-BR-7957	high
TCGA-RD-A8N6	high
TCGA-D7-8574	high
TCGA-D7-5577	low
TCGA-R5-A7O7	high
TCGA-RD-A7BS	high
TCGA-VQ-AA6F	low
TCGA-D7-8575	high
TCGA-BR-8485	high
TCGA-IN-A7NU	high
TCGA-HU-A4H5	high
TCGA-RD-A7BW	high
TCGA-BR-7707	low
TCGA-VQ-A8P8	low
TCGA-BR-8384	low
TCGA-HU-A4GD	low
TCGA-VQ-A8DV	high
TCGA-VQ-A8PH	high
TCGA-R5-A7ZR	high
TCGA-VQ-A8PE	low
TCGA-CD-8534	low
TCGA-VQ-A8DU	high
TCGA-HU-A4G9	low
TCGA-HU-8602	low
TCGA-BR-8365	high
TCGA-D7-5578	high
TCGA-CG-4465	low
TCGA-D7-6524	high
TCGA-CD-A486	high
TCGA-RD-A7BT	low
TCGA-IN-A7NT	high
TCGA-CG-4301	low
TCGA-VQ-A91K	low
TCGA-MX-A5UJ	high
TCGA-R5-A7ZF	low
TCGA-VQ-A8E7	low
TCGA-CG-4436	low
TCGA-D7-6520	high
TCGA-BR-8676	low
TCGA-BR-6457	high
TCGA-CG-4304	low
TCGA-D7-A6F2	low
TCGA-D7-6521	high
TCGA-CG-4466	low
TCGA-CD-8524	high
TCGA-IN-A6RN	high
TCGA-CG-4305	low
TCGA-IN-A6RO	low
TCGA-BR-4280	low
TCGA-IN-7808	low
TCGA-3M-AB47	high
TCGA-D7-6528	low
TCGA-BR-6707	low
TCGA-BR-8368	high
TCGA-HU-A4GH	low
TCGA-D7-6815	high
TCGA-CG-5719	high
TCGA-RD-A8NB	low
TCGA-FP-8099	high
TCGA-CD-8533	high
TCGA-CD-8530	high
TCGA-VQ-A91V	high
TCGA-CG-4460	high
TCGA-B7-A5TJ	low
TCGA-IN-A6RS	low
TCGA-BR-7717	high
TCGA-IN-A6RR	high
TCGA-BR-8592	high
TCGA-D7-8570	low
TCGA-BR-6453	low
TCGA-VQ-A8E3	low
TCGA-KB-A93H	low
TCGA-BR-8297	high
TCGA-HU-A4GF	low
TCGA-HU-A4G8	low
TCGA-CG-5724	high
TCGA-BR-4201	high
TCGA-CG-5726	high
TCGA-BR-6852	low
TCGA-ZA-A8F6	low
TCGA-BR-7196	high
TCGA-IN-A6RI	low
TCGA-B7-5818	high
TCGA-CG-4443	low
TCGA-BR-A4PF	low
TCGA-VQ-A94R	low
TCGA-D7-6818	high
TCGA-RD-A8N9	high
TCGA-D7-6525	high
TCGA-HU-A4G2	high
TCGA-B7-A5TK	low
TCGA-BR-6705	high
TCGA-BR-8680	high
TCGA-D7-8578	high
TCGA-FP-8209	low
TCGA-HU-A4H0	low
TCGA-VQ-A91Q	high
TCGA-CG-4441	high
TCGA-FP-8631	high
TCGA-BR-4279	high
TCGA-IN-A6RJ	low
TCGA-VQ-AA6J	low
TCGA-VQ-A8PQ	low
TCGA-B7-A5TN	high
TCGA-CD-5803	high
TCGA-BR-8371	high
TCGA-VQ-A8PU	high
TCGA-VQ-A8PD	low
TCGA-VQ-A922	high
TCGA-VQ-A8PB	low
TCGA-BR-8289	high
TCGA-HU-A4GJ	low
TCGA-BR-A4QL	low
TCGA-BR-7716	high
TCGA-HU-8608	low
TCGA-F1-A72C	low
TCGA-BR-7704	low
TCGA-VQ-A91N	low
TCGA-CD-A4MH	high
TCGA-VQ-A91Y	low
TCGA-CG-4438	low
TCGA-BR-8687	high
TCGA-BR-8590	low
TCGA-D7-A4YU	low
TCGA-CD-8535	low
TCGA-VQ-AA69	low
TCGA-CG-5723	low
TCGA-RD-A8N2	low
TCGA-BR-7722	high
TCGA-BR-8058	low
TCGA-CG-4444	low
TCGA-D7-A6EV	low
TCGA-BR-8369	high
TCGA-BR-4267	high
TCGA-HU-A4H2	high
TCGA-BR-8361	low
TCGA-D7-6527	high
TCGA-BR-4257	low
TCGA-CG-4475	high
TCGA-VQ-A8PP	high
TCGA-RD-A7C1	low
TCGA-BR-7901	high
TCGA-VQ-A8PF	low
TCGA-BR-7715	low
TCGA-D7-A74A	low
TCGA-BR-8081	low
TCGA-BR-8686	low
TCGA-FP-8211	high
TCGA-BR-7197	high

## Sheet: S3
TCGA Training cohort
ID		HR	HR.95L	HR.95H	pvalue
Age		1.02317	0.999262	1.04766	0.0575891
Gender	FEMALE	Reference
	MALE	1.24711	0.746803	2.08258	0.398642
Grade	G1	Reference
	G2	1.92875	0.252741	14.7189	0.526406
	G3	1.57986	0.209553	11.9108	0.657248
TNM	I	Reference
	II	0.870344	0.371797	2.0374	0.748969
	III	2.07801	0.980811	4.4026	0.0562125
	IV	1.8101	0.741258	4.42016	0.192687
riskScore		1.76736	1.43775	2.17252	6.38404e-08
TCGA Testing cohort
ID		HR	HR.95L	HR.95H	pvalue
Age		1.06956	1.03703	1.10311	1.98297e-05
Gender	FEMALE	Reference
	MALE	1.62376	0.902405	2.92173	0.105806
Grade	G1	Reference
	G2	0.268247	0.0339547	2.11919	0.212112
	G3	0.712156	0.0945546	5.36374	0.741768
TNM	I	Reference
	II	2.64723	0.846038	8.2831	0.0943872
	III	2.10075	0.703668	6.27162	0.183461
	IV	15.9431	3.51798	72.2519	0.000328829
riskScore		1.56732	1.18282	2.07682	0.00175348
GEO cohort
ID		HR	HR.95L	HR.95H	pvalue
Age		1.02298	1.0104	1.03571	0.000320229
Gender	FEMALE	Reference
	MALE	1.17742	0.866519	1.59987	0.296446
T stage	T1	Reference
	T2	0.73503	0.150459	3.59082	0.703665
	T3	1.62195	0.383383	6.86185	0.511061
	T4	2.47269	0.59972	10.1951	0.210368
N stage	N0	Reference
	N1	1.42584	0.909794	2.2346	0.121726
	N2	2.39421	1.52074	3.76937	0.000163081
	N3	2.90719	1.63437	5.17125	0.00028147
riskScore		1.89673	1.15489	3.11509	0.011443

## Sheet: S4
Gene	conMean	treatMean	logFC	pValue
Activated B cell	0.563168	0.516887	-0.123717	0.0648261
Activated CD4 T cell	0.805231	0.751133	-0.100335	6.52e-09
Activated CD8 T cell	0.830901	0.781371	-0.0886696	1.06e-06
Activated dendritic cell	0.683859	0.667166	-0.0356537	0.00979478
CD56bright natural killer cell	0.768896	0.773404	0.00843352	0.30271
CD56dim natural killer cell	0.845444	0.846768	0.00225676	0.963284
Central memory CD4 T cell	0.950544	0.947467	-0.00467681	0.263742
Central memory CD8 T cell	0.813039	0.817231	0.0074185	0.612598
Effector memeory CD4 T cell	0.647341	0.648041	0.00155998	0.867974
Effector memeory CD8 T cell	0.73554	0.710469	-0.0500319	0.00128285
Eosinophil	0.461219	0.440409	-0.0666074	0.0136879
Gamma delta T cell	0.776213	0.773871	-0.00436045	0.466085
Immature B cell	0.612179	0.559714	-0.129263	0.00800067
Immature dendritic cell	0.782133	0.788176	0.0111035	0.50283
Macrophage	0.594667	0.596348	0.00407242	0.857923
Mast cell	0.529474	0.550695	0.056694	0.161841
MDSC	0.84292	0.812118	-0.0537058	0.00274683
Memory B cell	0.587034	0.576735	-0.0255363	0.229369
Monocyte	0.820781	0.815431	-0.00943345	0.19742
Natural killer cell	0.782338	0.779996	-0.00432506	0.420481
Natural killer T cell	0.605389	0.595438	-0.0239112	0.0580863
Neutrophil	0.475887	0.44867	-0.0849645	0.0964484
Plasmacytoid dendritic cell	0.804224	0.80874	0.00807765	0.575429
Regulatory T cell	0.728768	0.706952	-0.0438476	0.042557
T follicular helper cell	0.672248	0.661781	-0.0226395	0.0949207
Type 1 T helper cell	0.681605	0.67637	-0.0111241	0.346638
Type 17 T helper cell	0.591742	0.588706	-0.00742056	0.393007
Type 2 T helper cell	0.72429	0.71069	-0.0273475	0.00719147

## Sheet: S5
Catalog	ID	Description	setSize	enrichmentScore	NES	pvalue	p.adjust	qvalues	rank	leading_edge	core_enrichment
BP	GO:0051239	regulation of multicellular organismal process	500	0.400962	1.90736	0.00149701	0.00730753	0.00335143	280	tags=32%, list=22%, signal=42%	7448/1113/5004/6343/2167/3481/22943/1000/183/5731/2535/5005/347/5950/1382/9500/5624/3135/7057/4804/5328/2252/5156/3897/5020/3491/3624/10500/8482/7025/80310/4054/2615/10630/26585/3488/4854/6271/948/5159/5365/4776/6383/4920/7056/1437/10501/9353/5045/5743/5154/6781/5914/558/3569/23529/6356/8817/2242/4881/7043/5744/7075/1490/1050/3554/2335/4052/5196/2532/56920/56034/7474/4035/718/654/135228/84433/395…
BP	GO:0030154	cell differentiation	493	0.377683	1.79379	0.00151057	0.00730753	0.00335143	277	tags=31%, list=22%, signal=40%	7448/2167/3481/22943/1000/183/2535/347/1382/3589/1286/5624/57007/3135/7057/4804/79689/5156/3897/3491/7380/1489/3624/6586/10500/8482/7025/1672/4054/10630/26585/3488/4854/948/5159/5365/4776/6383/4920/1437/10501/9353/5045/5743/6781/5914/558/11167/3569/23529/6356/9547/8817/2242/7043/5744/3915/7075/1490/1050/2335/2/2261/5196/56920/7474/4035/718/1282/654/135228/84433/3956/8038/7026/3303/2260/1909/187/5…
BP	GO:0010646	regulation of cell communication	489	0.360803	1.7118	0.00151286	0.00730753	0.00335143	243	tags=26%, list=19%, signal=34%	7448/1113/6343/3481/6368/9244/22943/10344/1000/183/2535/347/5950/1382/92747/3589/9500/57007/3135/7057/64388/5328/2057/2252/5156/5020/3491/1489/3624/6586/8482/80310/26585/3488/4854/948/5159/4776/4920/1437/25759/9353/5045/5743/5154/5914/558/11167/3569/23529/6356/8817/4881/7043/8431/1490/3554/2335/2/2261/11082/4052/5196/56034/7474/4035/718/654/135228/84433/3956/123920/3303/2850/2260/187/284340/308/7…
BP	GO:0023051	regulation of signaling	490	0.36057	1.71009	0.00151286	0.00730753	0.00335143	243	tags=26%, list=19%, signal=34%	7448/1113/6343/3481/6368/9244/22943/10344/1000/183/2535/347/5950/1382/92747/3589/9500/57007/3135/7057/64388/5328/2057/2252/5156/5020/3491/1489/3624/6586/8482/80310/26585/3488/4854/948/5159/4776/4920/1437/25759/9353/5045/5743/5154/5914/558/11167/3569/23529/6356/8817/4881/7043/8431/1490/3554/2335/2/2261/11082/4052/5196/56034/7474/4035/718/654/135228/84433/3956/123920/3303/2850/2260/187/284340/308/7…
BP	GO:0044267	cellular protein metabolic process	492	0.330377	1.56804	0.00151515	0.00730753	0.00335143	243	tags=24%, list=19%, signal=32%	7448/2167/3481/6368/9244/22943/10344/1000/183/4586/1511/3589/9500/5624/57007/51050/7057/4804/2252/5156/3491/6590/1489/3624/9945/8482/80310/26585/3488/948/5159/6383/4920/1437/25759/9353/5045/5743/5154/5914/558/11167/3569/23529/6356/8817/2242/4881/7043/3915/2162/7075/1490/1050/2335/2/2261/4052/56034/7474/4035/718/654/135228/3956/7026/3303/2260/187/10406/5228/284340/7857/1508/2022/1440/54910/5155/90…
BP	GO:0009893	positive regulation of metabolic process	477	0.318438	1.50724	0.00152672	0.00730753	0.00335143	279	tags=27%, list=22%, signal=34%	7448/6343/2167/3481/6368/9244/22943/10344/1000/183/2535/3589/9500/57007/7057/4804/2252/2170/5156/5020/3491/1489/3624/8482/7025/80310/2615/26585/4854/6271/948/5159/4776/4920/1437/25759/5045/5743/5154/5914/3569/23529/6356/8817/7043/8431/1490/1050/2335/2261/5196/56034/7474/4035/718/654/84433/7026/3303/2354/2260/187/5228/284340/8013/1960/7432/2022/6401/1440/54910/5155/9021/1910/7424/146433/8862/90865…
BP	GO:0065008	regulation of biological quality	480	0.367954	1.73831	0.00152672	0.00730753	0.00335143	384	tags=41%, list=30%, signal=46%	7448/1113/6343/2167/6368/22943/10344/1000/183/5731/2006/5950/1511/1382/3589/51310/5947/5624/57007/7057/4804/79689/5328/2170/5156/3897/5020/7380/3624/10500/8482/4054/10630/3488/948/5365/4776/7056/10501/9353/5045/64714/5743/5154/6781/5914/558/3569/6356/2242/4881/8431/2162/1490/1050/2335/2/4052/5196/56920/56034/7474/4035/718/654/84433/1359/3956/7026/3303/2850/2260/1909/187/360/308/8013/7432/5881/972…
BP	GO:0009966	regulation of signal transduction	462	0.353791	1.66988	0.00153374	0.00730753	0.00335143	253	tags=26%, list=20%, signal=33%	7448/1113/6343/3481/6368/9244/22943/10344/1000/183/2535/347/1382/92747/3589/9500/57007/3135/7057/64388/5328/2057/2252/5156/3491/1489/3624/6586/8482/80310/26585/3488/4854/948/5159/4776/4920/1437/25759/9353/5045/5743/5154/558/11167/3569/23529/6356/8817/4881/7043/1490/3554/2335/2/2261/11082/4052/5196/56034/7474/4035/718/654/135228/84433/3956/123920/3303/2850/2260/187/284340/7857/5881/2022/2770/1440/…
BP	GO:0006793	phosphorus metabolic process	400	0.316947	1.48507	0.00154083	0.00730753	0.00335143	243	tags=24%, list=19%, signal=28%	7448/2167/3481/6368/9244/22943/10344/1000/183/1511/3589/9500/57007/7057/2252/2170/5156/3491/1489/3624/9945/8482/80310/26585/948/5159/4920/1437/25759/978/9353/5743/5154/5914/558/3569/23529/6356/8817/2242/4881/7043/5744/7075/1490/1050/2335/2261/56034/7474/4035/718/654/135228/84433/7026/3303/2260/187/5228/284340/7857/2022/1440/54910/5155/9021/1910/7424/4902/146433/8862/10395/683/353500/2324/94/10220…
BP	GO:0006796	phosphate-containing compound metabolic process	400	0.316947	1.48507	0.00154083	0.00730753	0.00335143	243	tags=24%, list=19%, signal=28%	7448/2167/3481/6368/9244/22943/10344/1000/183/1511/3589/9500/57007/7057/2252/2170/5156/3491/1489/3624/9945/8482/80310/26585/948/5159/4920/1437/25759/978/9353/5743/5154/5914/558/3569/23529/6356/8817/2242/4881/7043/5744/7075/1490/1050/2335/2261/56034/7474/4035/718/654/135228/84433/7026/3303/2260/187/5228/284340/7857/2022/1440/54910/5155/9021/1910/7424/4902/146433/8862/10395/683/353500/2324/94/10220…
BP	GO:0032879	regulation of localization	391	0.392736	1.83895	0.00154321	0.00730753	0.00335143	292	tags=35%, list=23%, signal=38%	7448/1113/6750/5004/6343/22943/10344/1000/183/5005/347/5950/3589/57007/7057/4804/5328/2252/2170/5156/5020/3491/3624/10500/5360/8482/1672/80310/2615/10630/26585/3488/6271/948/5159/5365/4920/10501/9353/5743/5154/6781/558/3569/6356/9547/8817/2242/4881/7043/8431/7075/3554/2335/56920/56034/7474/4035/718/654/7026/3303/2850/2260/1909/187/5228/284340/308/8013/7432/2022/2770/6401/9723/54910/5155/1910/9022…
BP	GO:0006464	cellular protein modification process	431	0.33716	1.58308	0.00154799	0.00730753	0.00335143	237	tags=24%, list=19%, signal=29%	7448/2167/3481/6368/9244/22943/10344/1000/183/4586/1511/3589/9500/5624/57007/7057/2252/5156/3491/1489/3624/9945/8482/80310/26585/3488/948/5159/6383/4920/1437/25759/9353/5743/5154/5914/558/11167/3569/23529/6356/8817/2242/4881/7043/3915/2162/7075/1490/1050/2335/2261/4052/56034/7474/4035/718/654/135228/3956/7026/3303/2260/187/5228/284340/7857/2022/1440/54910/5155/9021/1910/7424/4902/146433/90865/103…
BP	GO:0036211	protein modification process	431	0.33716	1.58308	0.00154799	0.00730753	0.00335143	237	tags=24%, list=19%, signal=29%	7448/2167/3481/6368/9244/22943/10344/1000/183/4586/1511/3589/9500/5624/57007/7057/2252/5156/3491/1489/3624/9945/8482/80310/26585/3488/948/5159/6383/4920/1437/25759/9353/5743/5154/5914/558/11167/3569/23529/6356/8817/2242/4881/7043/3915/2162/7075/1490/1050/2335/2261/4052/56034/7474/4035/718/654/135228/3956/7026/3303/2260/187/5228/284340/7857/2022/1440/54910/5155/9021/1910/7424/4902/146433/90865/103…
BP	GO:0048513	animal organ development	441	0.417406	1.96149	0.00154799	0.00730753	0.00335143	280	tags=34%, list=22%, signal=40%	7448/6343/3481/9244/22943/1000/183/2006/2535/347/5950/3589/9500/1286/3135/7057/2057/2252/5156/5020/3491/7380/1489/3624/6586/10500/8482/80310/4054/10630/26585/3488/4854/6271/5159/4776/4920/1437/1271/10501/9353/5045/5743/5154/6781/5914/558/3569/23529/6356/9547/8817/2242/7043/5744/8431/3915/1490/1050/2335/6751/2261/4052/5196/56920/56034/7474/4035/1282/654/135228/84433/3956/7026/3303/2260/1909/187/52…
BP	GO:0050793	regulation of developmental process	397	0.388547	1.81836	0.00156006	0.00730753	0.00335143	285	tags=35%, list=23%, signal=39%	3481/22943/1000/183/2535/5950/1382/9500/5624/3135/7057/4804/2252/5156/3897/5020/3491/3624/10500/8482/7025/80310/4054/10630/26585/3488/4854/6271/948/5159/5365/4776/6383/4920/1437/10501/9353/5743/5154/5914/558/3569/23529/6356/9547/8817/2242/4881/7043/5744/7075/1490/1050/2335/2261/5196/56920/7474/4035/718/654/135228/84433/3956/8038/3303/2260/187/5228/360/8013/10409/1960/5881/2022/9723/1440/54910/515…
BP	GO:0006928	movement of cell or subcellular component	384	0.324031	1.51109	0.0015674	0.00730753	0.00335143	341	tags=38%, list=27%, signal=40%	7448/1113/6750/6368/10344/1000/183/347/57007/7057/5328/2252/5156/3897/3491/6586/10500/5360/8482/1672/80310/10630/26585/3488/5159/5365/6383/4920/7056/10501/9353/5743/5154/6781/558/3569/6356/9547/8817/2242/3915/7075/1490/3554/2335/5196/56920/56034/7474/4035/7026/2260/5228/284340/308/7857/8013/1960/5881/2022/6401/9723/54910/5155/1910/7424/4902/3730/90865/10395/3757/6403/683/2896/4856/2324/94/8742/59…
BP	GO:0040011	locomotion	381	0.323195	1.50747	0.0015674	0.00730753	0.00335143	341	tags=38%, list=27%, signal=40%	7448/1113/6750/6368/10344/1000/183/347/57007/7057/5328/6036/2252/5156/3897/3491/6586/10500/5360/8482/1672/80310/10630/26585/3488/5159/5365/6383/4920/7056/10501/9353/5743/5154/6781/558/3569/6356/9547/8817/2242/3915/7075/1490/3554/2335/5196/56920/56034/7474/4035/123920/7026/2260/5228/284340/308/7857/8013/1960/5881/2022/6401/9723/54910/5155/1910/7424/4902/3730/90865/10395/6403/683/2896/4856/2324/94/…
BP	GO:0008283	cell proliferation	376	0.387954	1.81092	0.00157233	0.00730753	0.00335143	254	tags=32%, list=20%, signal=36%	7448/6750/3481/6368/9244/10344/1000/183/2006/347/5950/3589/9500/3135/7057/4804/5328/6320/2252/2170/5156/4969/3491/1489/3624/6586/80310/4054/2615/10630/26585/3488/4854/5159/5365/4920/1437/1271/5743/5154/6781/5914/3569/23529/6356/8817/2242/4881/7043/5744/3915/1490/1050/2335/6751/2261/11082/5196/56034/7474/4035/654/135228/84433/7026/3303/2260/1909/187/5228/7857/8013/1960/7432/1440/5155/1910/7424/146…
BP	GO:0016310	phosphorylation	359	0.33549	1.56068	0.0015949	0.00730753	0.00335143	243	tags=25%, list=19%, signal=28%	7448/2167/3481/6368/9244/22943/10344/1000/183/1511/3589/9500/57007/7057/2252/5156/3491/1489/3624/8482/80310/26585/948/5159/4920/1437/25759/9353/5743/5154/5914/558/3569/23529/6356/8817/2242/4881/7043/7075/1490/1050/2335/2261/56034/7474/4035/718/654/135228/7026/2260/187/5228/284340/7857/2022/1440/54910/5155/9021/1910/7424/4902/146433/8862/683/353500/2324/94/10220/1908/7042/2149/7040/6385/3082/7423/…
BP	GO:0023056	positive regulation of signaling	359	0.341065	1.58661	0.0015949	0.00730753	0.00335143	243	tags=25%, list=19%, signal=29%	7448/1113/6343/3481/6368/9244/22943/10344/1000/183/2535/5950/3589/9500/57007/7057/2057/2252/5156/5020/3491/1489/3624/8482/80310/3488/948/5159/4776/4920/1437/25759/5743/5154/558/3569/23529/6356/8817/4881/7043/8431/1490/3554/2261/11082/56034/7474/4035/718/654/84433/3956/123920/3303/2850/2260/284340/7432/2022/1440/54910/5155/9021/8862/4828/6403/353500/4856/2324/94/8742/10220/1908/7042/2149/58528/704…
BP	GO:0009888	tissue development	271	0.508153	2.2952	0.00160772	0.00730753	0.00335143	272	tags=39%, list=21%, signal=39%	7448/9244/22943/1000/183/2006/2535/5948/347/5950/1382/9500/1286/5624/2057/2252/5156/3491/7380/3624/10500/8482/80310/4054/10630/26585/3488/5159/4776/4920/10501/9353/5045/5743/5154/6781/5914/3569/6356/8817/7043/5744/3915/7075/1490/2335/2261/56920/7474/1282/654/135228/7026/2260/1909/5228/360/8013/10409/1508/2022/9723/54910/5155/649/9021/1910/7424/4902/10395/353500/4856/94/5962/6382/10220/309/1908/86…
BP	GO:0042325	regulation of phosphorylation	274	0.398329	1.80184	0.00161031	0.00730753	0.00335143	243	tags=29%, list=19%, signal=30%	7448/2167/3481/6368/9244/22943/10344/1000/183/3589/9500/57007/7057/2252/5156/3491/1489/3624/8482/80310/26585/948/5159/4920/1437/25759/9353/5743/5154/3569/23529/6356/8817/7043/1490/1050/2335/2261/56034/7474/4035/718/654/135228/7026/2260/187/5228/284340/2022/1440/54910/5155/9021/1910/7424/146433/8862/683/353500/2324/94/10220/1908/7042/2149/7040/6385/3082/7423/7010/6464/1601/3791/55890/2247/8829/101…
BP	GO:0009653	anatomical structure morphogenesis	348	0.511513	2.36837	0.00161812	0.00730753	0.00335143	254	tags=37%, list=20%, signal=41%	7448/3481/22943/1000/183/2006/2535/347/5950/1382/1368/9500/1286/57007/3135/7057/4804/64388/2252/5156/3897/3491/7380/3624/6586/10500/8482/4054/10630/26585/3488/4854/6271/948/5159/5365/4776/6383/4920/10501/9353/5743/5154/6781/5914/558/3569/6356/8817/2242/4881/7043/3915/7075/1490/2335/2261/11082/5196/56920/56034/7474/4035/718/1282/654/135228/8038/7026/2260/1909/187/5228/284340/360/7857/8013/10409/19…
BP	GO:0010647	positive regulation of cell communication	358	0.341431	1.58551	0.00161812	0.00730753	0.00335143	243	tags=25%, list=19%, signal=29%	7448/1113/6343/3481/6368/9244/22943/10344/1000/183/2535/5950/3589/9500/57007/7057/2057/2252/5156/5020/3491/1489/3624/8482/80310/3488/948/5159/4776/4920/1437/25759/5743/5154/558/3569/23529/6356/8817/4881/7043/8431/1490/3554/2261/11082/56034/7474/4035/718/654/84433/3956/123920/3303/2850/2260/284340/7432/2022/1440/54910/5155/9021/8862/4828/6403/353500/4856/2324/94/8742/10220/1908/7042/2149/58528/704…
BP	GO:0051240	positive regulation of multicellular organismal process	348	0.374873	1.73571	0.00161812	0.00730753	0.00335143	285	tags=34%, list=23%, signal=37%	1113/5004/6343/2167/3481/22943/183/5005/1382/9500/3135/7057/4804/2252/3897/5020/3491/3624/8482/80310/4054/10630/26585/6271/948/5159/5365/4776/4920/7056/1437/9353/5045/5743/5154/5914/558/3569/23529/6356/8817/2242/4881/7043/7075/1490/1050/3554/2335/5196/56034/7474/4035/718/654/84433/8038/3303/2260/187/5228/284340/8013/10409/1960/7432/2022/1440/5155/649/1910/7424/146433/8862/90865/51129/6403/2896/23…
BP	GO:0032268	regulation of cellular protein metabolic process	349	0.371735	1.72055	0.00162075	0.00730753	0.00335143	243	tags=27%, list=19%, signal=30%	7448/2167/3481/6368/9244/22943/10344/1000/183/3589/9500/57007/51050/7057/4804/2252/5156/3491/6590/1489/3624/8482/80310/26585/3488/948/5159/4920/1437/25759/9353/5045/5743/5154/5914/3569/23529/6356/8817/7043/1490/1050/2335/2/2261/56034/7474/4035/718/654/135228/7026/3303/2260/187/10406/5228/284340/2022/1440/54910/5155/9021/1910/7424/3730/146433/90865/10395/27303/683/353500/2896/2324/94/5962/10220/19…
BP	GO:0051128	regulation of cellular component organization	300	0.368151	1.6847	0.00162075	0.00730753	0.00335143	229	tags=26%, list=18%, signal=28%	7448/3481/22943/10344/1000/183/2006/347/1382/7057/4804/5156/3897/5020/3624/6586/10500/8482/7025/10630/26585/3488/948/5159/5365/4776/6383/1437/978/10501/9353/5154/558/3569/6356/2242/4881/7043/1490/2335/56920/7474/4035/718/654/3956/3303/2260/5881/2770/6401/9723/1440/54910/5155/8862/10395/6403/683/2896/4856/94/5962/8425/6382/1908/7042/7040/6385/6387/3082/6284/7431/7010/50810/1601/51330/3791
BP	GO:0010605	negative regulation of macromolecule metabolic process	265	0.354881	1.59788	0.00162338	0.00730753	0.00335143	376	tags=39%, list=30%, signal=35%	7448/2167/3481/22943/183/347/9500/51050/7057/4804/6590/3624/6586/7025/26585/3488/4854/6271/948/4776/1437/9353/5045/5743/5914/3569/8431/1490/1050/2/5196/7474/718/654/135228/7026/3303/2354/2260/10406/8013/10409/7432/2022/5155/23466/9021/1910/3730/8862/27303/94/8614/7042/7040/3082/7431/7068/6464/1601/3791/5915/25959/3727/54567/3976/5266/5167/6097/604/91/4929/5467/57556/3553/5091/11072/966/93/2063/29…
BP	GO:0051247	positive regulation of protein metabolic process	305	0.366227	1.67495	0.00162602	0.00730753	0.00335143	243	tags=28%, list=19%, signal=30%	7448/3481/6368/9244/22943/10344/1000/183/3589/9500/57007/7057/4804/2252/5156/3491/1489/3624/8482/80310/26585/948/5159/4920/1437/25759/5045/5743/5154/3569/23529/6356/8817/7043/1490/1050/2335/2261/56034/7474/4035/718/654/84433/3303/2260/187/5228/284340/7432/2022/1440/54910/5155/9021/1910/7424/146433/90865/10395/27303/353500/2896/2324/94/8742/5962/10220/1908/7042/2149/7040/6385/3082/7431/7423/7010/6…
BP	GO:0009719	response to endogenous stimulus	258	0.453841	2.03895	0.00162866	0.00730753	0.00335143	317	tags=40%, list=25%, signal=38%	6750/3481/22943/183/4053/7057/4804/64388/2252/2170/5156/5020/3491/3624/6586/7025/80310/4054/2615/26585/3488/948/5159/4920/9353/5045/5743/6781/5914/11167/3569/8817/7043/8431/1490/6751/2261/4052/56034/7474/4035/1282/654/135228/7026/3303/2354/2260/5228/308/8013/1508/1960/2022/2770/9021/1910/3730/8862/353500/94/5962/8425/6382/8614/81792/7042/58528/7040/6387/7431/133/7068/7010/6464/1601/3164/2247/5915…
BP	GO:0031399	regulation of protein modification process	287	0.384561	1.7517	0.00162866	0.00730753	0.00335143	243	tags=28%, list=19%, signal=29%	7448/2167/3481/6368/9244/22943/10344/1000/183/3589/9500/57007/7057/2252/5156/3491/1489/3624/8482/80310/26585/948/5159/4920/1437/25759/9353/5743/5154/3569/23529/6356/8817/7043/1490/1050/2335/2261/56034/7474/4035/718/654/135228/7026/3303/2260/187/5228/284340/2022/1440/54910/5155/9021/1910/7424/146433/10395/683/353500/2324/94/10220/1908/7042/2149/7040/6385/3082/7423/7010/6464/1601/3791/55890/2247/88…
BP	GO:0048468	cell development	258	0.472161	2.12125	0.00162866	0.00730753	0.00335143	369	tags=48%, list=29%, signal=42%	22943/1000/183/2535/347/1382/1286/5624/4804/5156/3897/1489/3624/6586/10500/8482/7025/1672/10630/4854/5159/5365/4776/6383/4920/10501/9353/6781/5914/558/3569/23529/6356/8817/2242/7043/5744/3915/1050/2335/56920/7474/4035/718/654/3956/2260/1909/8013/5881/2022/9723/54910/5155/23466/1910/7424/4902/3730/146433/353500/2896/5962/6382/10220/309/1908/7042/7040/6385/6387/3082/7431/133/7068/7010/6464/50810/51…
BP	GO:0006468	protein phosphorylation	338	0.35159	1.62353	0.00163132	0.00730753	0.00335143	243	tags=26%, list=19%, signal=29%	7448/2167/3481/6368/9244/22943/10344/1000/183/1511/3589/9500/57007/7057/2252/5156/3491/1489/3624/8482/80310/26585/948/5159/4920/1437/25759/9353/5743/5154/5914/558/3569/23529/6356/8817/2242/4881/7043/7075/1490/1050/2335/2261/56034/7474/4035/718/654/135228/7026/2260/187/5228/284340/7857/2022/1440/54910/5155/9021/1910/7424/4902/146433/683/353500/2324/94/10220/1908/7042/2149/7040/6385/3082/7423/7010/…
BP	GO:0042127	regulation of cell proliferation	330	0.400489	1.84513	0.00163132	0.00730753	0.00335143	254	tags=34%, list=20%, signal=37%	6750/3481/6368/9244/10344/1000/183/2006/347/5950/3589/9500/3135/7057/4804/5328/6320/2252/2170/5156/4969/3491/1489/3624/6586/80310/4054/2615/10630/26585/3488/4854/5159/5365/4920/1437/1271/5743/5154/5914/3569/23529/6356/8817/2242/4881/7043/5744/3915/1490/1050/2335/6751/2261/11082/5196/56034/7474/654/135228/84433/7026/3303/2260/187/5228/7857/8013/1960/7432/1440/5155/1910/7424/146433/8862/4828/10395/…
BP	GO:0045595	regulation of cell differentiation	309	0.366447	1.67773	0.00163132	0.00730753	0.00335143	285	tags=34%, list=23%, signal=35%	3481/22943/1000/183/1382/5624/3135/7057/4804/5156/3897/3491/3624/10500/8482/7025/4054/10630/26585/3488/4854/948/5365/4776/6383/4920/1437/10501/9353/5743/5914/558/3569/23529/6356/9547/8817/2242/7043/5744/1490/1050/2335/5196/56920/7474/4035/654/135228/84433/3956/3303/2260/360/8013/1960/5881/2022/9723/1440/54910/5155/9021/1910/7424/146433/2896/4856/94/8425/10220/1908/81792/7042/7040/6387/3082/7431/1…
BP	GO:0009892	negative regulation of metabolic process	288	0.344824	1.57103	0.00163399	0.00730753	0.00335143	376	tags=39%, list=30%, signal=35%	7448/2167/3481/22943/183/347/9500/51050/7057/4804/6590/3624/6586/7025/26585/3488/4854/6271/948/4776/1437/978/9353/5045/5743/5154/5914/3569/8431/1490/1050/2/5196/7474/718/654/135228/7026/3303/2354/2260/10406/8013/10409/7432/2022/5155/23466/9021/1910/3730/8862/27303/2896/94/8614/7042/7040/3082/7431/7068/6464/1601/3791/5915/25959/3727/54567/3976/5266/5167/6097/604/91/3953/4929/5467/3162/57556/3553/5…
BP	GO:0019220	regulation of phosphate metabolic process	285	0.395302	1.79667	0.00163399	0.00730753	0.00335143	243	tags=29%, list=19%, signal=30%	7448/2167/3481/6368/9244/22943/10344/1000/183/3589/9500/57007/7057/2252/2170/5156/3491/1489/3624/8482/80310/26585/948/5159/4920/1437/25759/978/9353/5743/5154/3569/23529/6356/8817/7043/1490/1050/2335/2261/56034/7474/4035/718/654/135228/7026/2260/187/5228/284340/2022/1440/54910/5155/9021/1910/7424/146433/8862/10395/683/353500/2324/94/10220/1908/7042/2149/7040/6385/3082/7423/7010/6464/1601/3791/5589…
BP	GO:0051174	regulation of phosphorus metabolic process	285	0.395302	1.79667	0.00163399	0.00730753	0.00335143	243	tags=29%, list=19%, signal=30%	7448/2167/3481/6368/9244/22943/10344/1000/183/3589/9500/57007/7057/2252/2170/5156/3491/1489/3624/8482/80310/26585/948/5159/4920/1437/25759/978/9353/5743/5154/3569/23529/6356/8817/7043/1490/1050/2335/2261/56034/7474/4035/718/654/135228/7026/2260/187/5228/284340/2022/1440/54910/5155/9021/1910/7424/146433/8862/10395/683/353500/2324/94/10220/1908/7042/2149/7040/6385/3082/7423/7010/6464/1601/3791/5589…
BP	GO:2000026	regulation of multicellular organismal development	339	0.388495	1.79313	0.00163399	0.00730753	0.00335143	280	tags=35%, list=22%, signal=37%	22943/1000/183/2535/5950/1382/9500/5624/3135/7057/4804/2252/3897/5020/3491/3624/10500/8482/7025/80310/4054/10630/26585/4854/6271/5159/5365/4776/6383/4920/1437/10501/9353/5743/5154/5914/558/3569/23529/6356/8817/2242/4881/7043/5744/7075/1490/2335/5196/56920/7474/4035/718/654/135228/84433/3956/8038/3303/2260/187/5228/360/8013/10409/1960/5881/2022/9723/1440/54910/5155/649/1910/7424/146433/51129/2896/…
BP	GO:0001932	regulation of protein phosphorylation	261	0.405164	1.82087	0.00163934	0.00730753	0.00335143	243	tags=30%, list=19%, signal=30%	7448/2167/3481/6368/9244/22943/10344/1000/183/3589/9500/57007/7057/2252/5156/3491/1489/3624/8482/80310/26585/948/5159/4920/1437/25759/9353/5743/5154/3569/23529/6356/8817/7043/1490/1050/2335/2261/56034/7474/4035/718/654/135228/7026/2260/187/5228/284340/2022/1440/54910/5155/9021/1910/7424/146433/683/353500/2324/94/10220/1908/7042/2149/7040/6385/3082/7423/7010/6464/1601/3791/55890/2247/8829/101/7046
BP	GO:0007399	nervous system development	261	0.486819	2.18784	0.00163934	0.00730753	0.00335143	369	tags=48%, list=29%, signal=43%	7448/6343/22943/1000/183/2535/347/1382/4804/2057/3897/5020/1489/3624/6586/10500/8482/7025/4854/6271/5365/4776/6383/4920/1271/10501/9353/5914/558/3569/23529/6356/2242/2335/6751/56920/56034/7474/4035/718/1282/654/3956/7026/2260/1909/8013/10409/1960/5881/2022/9723/54910/23466/1910/7424/4902/3730/146433/90865/10395/2896/3198/10220/1908/7042/7040/6385/6387/3082/7431/133/7068/6464/50810/51330/6925/2247…
BP	GO:0009967	positive regulation of signal transduction	336	0.327489	1.51118	0.00163934	0.00730753	0.00335143	243	tags=25%, list=19%, signal=27%	7448/1113/6343/3481/6368/9244/22943/10344/1000/183/2535/3589/9500/57007/7057/2057/2252/5156/3491/1489/3624/8482/80310/3488/948/5159/4776/4920/1437/25759/5154/558/3569/23529/6356/8817/4881/7043/1490/3554/2261/11082/56034/7474/4035/718/654/84433/3956/123920/3303/2850/2260/284340/2022/1440/54910/5155/9021/6403/353500/4856/2324/94/8742/10220/1908/7042/2149/58528/7040/3082/6284/7010/6464/1601/51330/37…
BP	GO:0032270	positive regulation of cellular protein metabolic process	282	0.389881	1.76669	0.00163934	0.00730753	0.00335143	243	tags=29%, list=19%, signal=31%	7448/3481/6368/9244/22943/10344/1000/183/3589/9500/57007/7057/4804/2252/5156/3491/1489/3624/8482/80310/26585/948/5159/4920/1437/25759/5045/5743/5154/3569/23529/6356/8817/7043/1490/1050/2335/2261/56034/7474/4035/718/654/3303/2260/187/5228/284340/2022/1440/54910/5155/9021/1910/7424/146433/90865/10395/27303/353500/2896/2324/94/5962/10220/1908/7042/2149/7040/6385/3082/7431/7423/7010/6464/1601/3791/55…
BP	GO:0046903	secretion	298	0.355113	1.61984	0.00164204	0.00730753	0.00335143	217	tags=25%, list=17%, signal=27%	1113/5004/6343/3481/183/5005/5950/1511/3310/3589/4053/7057/5328/6036/2252/5020/6590/3624/2615/948/1437/978/5045/5154/6781/558/3569/2242/4881/7043/8431/2162/1490/2335/2/5196/7474/4035/718/654/135228/84433/3303/2850/2260/308/7857/8013/1508/7432/2022/5155/1910/7424/8862/4828/90865/6403/683/353500/2896/4856/8425/6382/1908/4345/7042/2149/7040/6385/6387/3082/6284/133/7423
BP	GO:0051049	regulation of transport	259	0.334289	1.50116	0.00164204	0.00730753	0.00335143	211	tags=24%, list=17%, signal=25%	7448/1113/5004/6343/22943/1000/183/5005/347/5950/3589/7057/2170/5020/3624/5360/2615/26585/6271/948/5159/5743/6781/558/3569/2242/4881/7043/8431/2335/7474/4035/718/654/3303/2850/2260/1909/187/308/8013/7432/6401/5155/1910/9022/7424/8862/4828/90865/3757/353500/4856/5962/6382/1908/8614/4345/7042/2149/7040/6385/6387
BP	GO:0032940	secretion by cell	283	0.357184	1.6181	0.00164745	0.00730753	0.00335143	217	tags=25%, list=17%, signal=27%	1113/5004/6343/3481/183/5005/5950/1511/3310/3589/4053/7057/5328/6036/2252/5020/6590/3624/2615/948/978/5045/5154/558/3569/2242/7043/8431/2162/1490/2335/2/5196/7474/4035/718/654/135228/84433/3303/2850/2260/308/7857/8013/1508/7432/2022/5155/7424/8862/4828/90865/6403/683/353500/2896/4856/8425/6382/1908/4345/7042/2149/7040/6385/6387/3082/6284/133/7423
BP	GO:0051094	positive regulation of developmental process	251	0.414565	1.85323	0.00164745	0.00730753	0.00335143	280	tags=39%, list=22%, signal=38%	3481/22943/1000/183/1382/9500/5624/3135/7057/4804/2252/3897/5020/3491/3624/8482/80310/4054/10630/26585/6271/948/5159/5365/4920/1437/9353/5743/5154/5914/558/3569/23529/6356/8817/2242/7043/7075/1490/1050/2335/5196/7474/4035/718/654/8038/3303/2260/187/5228/10409/1960/5881/2022/1440/5155/649/9021/7424/146433/51129/2896/94/8742/1908/7042/7040/6387/3082/133/7423/7010/1601/51330/79924/3791/6925/2247/591…
BP	GO:0031324	negative regulation of cellular metabolic process	235	0.378833	1.68194	0.00167504	0.00730753	0.00335143	382	tags=42%, list=30%, signal=36%	7448/2167/3481/22943/183/347/9500/51050/7057/4804/6590/3624/7025/26585/3488/4854/6271/948/4776/1437/978/9353/5045/5743/5154/5914/3569/8431/1050/2/7474/718/654/135228/7026/3303/2354/2260/10406/8013/10409/7432/2022/5155/23466/9021/1910/3730/94/7042/7040/3082/7068/6464/1601/5915/25959/3727/54567/3976/5266/5167/6097/604/3953/4929/5467/3162/57556/3553/11072/966/93/2063/2908/3625/6714/7376/2852/811/844…
BP	GO:0042327	positive regulation of phosphorylation	224	0.429967	1.89632	0.00169205	0.00730753	0.00335143	243	tags=32%, list=19%, signal=32%	7448/3481/6368/9244/22943/10344/1000/183/3589/9500/57007/7057/2252/5156/3491/1489/3624/8482/80310/26585/948/5159/4920/1437/25759/5743/5154/3569/23529/6356/8817/7043/1490/2261/56034/7474/4035/718/654/2260/187/5228/284340/2022/1440/54910/5155/9021/1910/7424/146433/8862/353500/2324/94/10220/1908/7042/2149/7040/6385/3082/7423/7010/6464/1601/3791/55890/2247/8829/101/7046
BP	GO:0031401	positive regulation of protein modification process	233	0.41833	1.84921	0.00170358	0.00730753	0.00335143	243	tags=31%, list=19%, signal=31%	7448/3481/6368/9244/22943/10344/1000/183/3589/9500/57007/7057/2252/5156/3491/1489/3624/8482/80310/26585/948/5159/4920/1437/25759/5743/5154/3569/23529/6356/8817/7043/1490/2261/56034/7474/4035/718/654/2260/187/5228/284340/2022/1440/54910/5155/9021/1910/7424/146433/10395/353500/2324/94/10220/1908/7042/2149/7040/6385/3082/7423/7010/6464/1601/3791/55890/2247/8829/101/7046
BP	GO:0007267	cell-cell signaling	214	0.35359	1.55042	0.0017094	0.00730753	0.00335143	239	tags=28%, list=19%, signal=27%	1113/6750/6343/6368/22943/10344/1000/183/2535/5950/3589/2252/5020/1489/3624/26585/4776/4920/5743/5154/5914/558/3569/9547/8817/5744/8431/2261/7474/4035/718/654/2850/2260/5228/308/1960/7432/5881/2770/5155/8862/4828/27303/353500/4856/5739/8425/6382/1908/2149/3082/64840/133/7010/1601/2247/8829/4311
BP	GO:0008284	positive regulation of cell proliferation	225	0.371592	1.63669	0.0017094	0.00730753	0.00335143	280	tags=38%, list=22%, signal=36%	3481/9244/10344/183/3589/7057/6320/2252/5156/3491/1489/80310/4054/26585/3488/4854/5159/5365/1437/1271/5743/5154/5914/3569/23529/6356/8817/7043/5744/3915/1490/2335/2261/11082/56034/7474/654/84433/2260/187/5228/7857/8013/1960/7432/1440/5155/1910/7424/146433/8862/4828/683/2896/2324/94/8742/1908/7042/2149/7040/6387/6284/133/7423/9180/7010/6464/3791/3164/2247/8829/8772/7046/54567/3976/10000/1901/2321/…
BP	GO:0040012	regulation of locomotion	214	0.458962	2.01245	0.0017094	0.00730753	0.00335143	369	tags=53%, list=29%, signal=45%	7448/6750/10344/183/347/57007/7057/5328/2252/5156/3491/10500/8482/1672/80310/10630/26585/3488/5159/5365/4920/10501/9353/5743/5154/6781/3569/6356/9547/8817/2242/7075/3554/2335/56920/56034/7474/4035/7026/2260/5228/284340/308/7857/8013/2022/9723/54910/5155/7424/90865/10395/6403/683/2896/4856/2324/94/5962/1908/4345/7042/2149/7040/6385/6387/3082/7423/7010/1601/3791/2247/8829/8772/101/7046/54567/10000/…
BP	GO:0051241	negative regulation of multicellular organismal process	225	0.416589	1.83488	0.0017094	0.00730753	0.00335143	221	tags=31%, list=17%, signal=31%	7448/5004/6343/22943/183/5731/347/5950/5624/3135/7057/4804/5328/5156/5020/3624/10500/8482/7025/4054/2615/26585/3488/4854/4776/7056/10501/9353/5045/5743/5154/6781/5914/558/3569/6356/4881/7043/5744/7075/2335/5196/56920/7474/4035/3956/7026/2260/308/9723/54910/5155/1910/8862/90865/2896/4856/94/10220/8614/81792/4345/7042/2149/7040/3082/7431/133/7068/7010
BP	GO:0045597	positive regulation of cell differentiation	187	0.40796	1.76891	0.00171527	0.00730753	0.00335143	308	tags=41%, list=24%, signal=36%	22943/1000/183/1382/5624/3135/4804/3897/3491/3624/8482/4054/10630/26585/948/5365/4920/1437/9353/5743/5914/558/3569/23529/8817/2242/7043/1490/1050/2335/5196/7474/4035/654/3303/2260/1960/5881/2022/1440/9021/7424/146433/2896/94/1908/7042/7040/6387/3082/133/1601/51330/3791/6925/2247/5915/8829/4311/8772/101/7046/3727/3976/23129/9294/604/91/5467/9037/57556/3553/6280/93/5967/2353
BP	GO:0071495	cellular response to endogenous stimulus	217	0.501672	2.19729	0.00171527	0.00730753	0.00335143	317	tags=43%, list=25%, signal=39%	6750/3481/22943/183/4053/7057/4804/64388/2252/5156/3491/3624/6586/7025/80310/4054/2615/26585/3488/948/5159/4920/9353/5045/5743/6781/5914/11167/8817/7043/8431/1490/6751/2261/4052/56034/7474/4035/1282/654/135228/7026/3303/2354/2260/5228/308/8013/1508/1960/2022/9021/3730/8862/353500/94/5962/8425/81792/7042/58528/7040/7431/7068/6464/1601/3164/2247/5915/5732/7046/25959/3727/54567/5167/6097/91/3953/492…
BP	GO:0035295	tube development	204	0.559237	2.43341	0.00171821	0.00730753	0.00335143	292	tags=51%, list=23%, signal=47%	6343/9244/1000/183/2535/347/5950/9500/1286/57007/3135/7057/4804/2252/5156/3491/4054/10630/26585/3488/4854/6271/5159/4776/9353/5743/5154/5914/3569/6356/8817/4881/7043/7075/1490/1050/2335/11082/5196/56034/7474/4035/718/1282/8038/7026/2260/1909/187/5228/284340/7857/8013/10409/1960/2022/9723/54910/1910/7424/8862/10395/51129/2896/3198/4856/2324/94/8742/6382/10220/81792/7042/7040/6385/3082/133/7423/706…
BP	GO:0022008	neurogenesis	206	0.487162	2.12109	0.00172117	0.00730753	0.00335143	369	tags=50%, list=29%, signal=42%	7448/22943/1000/183/2535/347/1382/4804/3897/1489/3624/6586/10500/8482/7025/4854/5365/4776/6383/4920/10501/9353/5914/558/3569/23529/6356/2242/2335/56920/7474/4035/718/654/3956/7026/2260/8013/5881/9723/54910/23466/1910/7424/4902/3730/146433/90865/2896/10220/1908/7042/7040/6385/6387/3082/7431/133/7068/6464/50810/51330/6925/5915/8829/4311/7046/54567/3976/1901/23129/8828/604/3953/4929/9037/57556/6347/…
BP	GO:2000145	regulation of cell motility	209	0.463524	2.02055	0.00172117	0.00730753	0.00335143	369	tags=54%, list=29%, signal=45%	7448/6750/10344/183/347/57007/7057/5328/2252/5156/3491/10500/8482/1672/80310/10630/26585/3488/5159/5365/4920/10501/9353/5743/5154/6781/3569/6356/9547/8817/2242/7075/3554/2335/56920/56034/7474/4035/7026/2260/5228/284340/308/8013/2022/9723/54910/5155/7424/90865/10395/6403/683/2896/4856/2324/94/5962/1908/4345/7042/2149/7040/6385/6387/3082/7423/7010/1601/3791/2247/8829/8772/101/7046/54567/10000/1901/…
BP	GO:0003008	system process	175	0.458494	1.97112	0.00172712	0.00730753	0.00335143	369	tags=50%, list=29%, signal=41%	1113/6343/22943/183/5731/2006/2535/5950/1511/5020/3624/3488/6271/948/4776/9353/5743/6781/6356/4881/1490/654/1359/7026/2260/1909/360/8013/7432/5881/5155/1910/7424/8862/3757/3198/4856/2324/94/309/1908/7042/2149/7040/6387/3082/7431/133/7423/7068/7010/6004/79924/4585/4311/5732/5742/54567/1901/7169/1674/9294/5467/3162/10203/6347/3553/2063/2353/3625/6714/3643/3269/2852/4070/1364/140465/18/5595/115/1906…
BP	GO:0007167	enzyme linked receptor protein signaling pathway	193	0.527642	2.29277	0.00172712	0.00730753	0.00335143	237	tags=38%, list=19%, signal=36%	7448/3481/22943/183/347/5157/4053/7057/4804/64388/2252/5156/3491/1489/3624/80310/4054/2615/26585/3488/5159/4776/6383/4920/25759/5045/5154/558/11167/8817/4881/7043/7075/1490/2261/11082/4052/56034/7474/4035/1282/654/135228/3303/2260/5228/8013/2022/5155/9021/7424/4902/3730/8862/353500/4856/2324/94/5739/8425/10220/81792/7042/7040/3082/7431/7423/7010/6464/1601/3791/2247/8829
BP	GO:0010562	positive regulation of phosphorus metabolic process	231	0.424899	1.87194	0.00172712	0.00730753	0.00335143	243	tags=32%, list=19%, signal=32%	7448/3481/6368/9244/22943/10344/1000/183/3589/9500/57007/7057/2252/2170/5156/3491/1489/3624/8482/80310/26585/948/5159/4920/1437/25759/5743/5154/3569/23529/6356/8817/7043/1490/2261/56034/7474/4035/718/654/2260/187/5228/284340/2022/1440/54910/5155/9021/1910/7424/146433/8862/10395/353500/2324/94/10220/1908/7042/2149/7040/6385/3082/7423/7010/6464/1601/3791/55890/2247/8829/101/7046
BP	GO:0045937	positive regulation of phosphate metabolic process	231	0.424899	1.87194	0.00172712	0.00730753	0.00335143	243	tags=32%, list=19%, signal=32%	7448/3481/6368/9244/22943/10344/1000/183/3589/9500/57007/7057/2252/2170/5156/3491/1489/3624/8482/80310/26585/948/5159/4920/1437/25759/5743/5154/3569/23529/6356/8817/7043/1490/2261/56034/7474/4035/718/654/2260/187/5228/284340/2022/1440/54910/5155/9021/1910/7424/146433/8862/10395/353500/2324/94/10220/1908/7042/2149/7040/6385/3082/7423/7010/6464/1601/3791/55890/2247/8829/101/7046
BP	GO:0048699	generation of neurons	193	0.472742	2.05421	0.00172712	0.00730753	0.00335143	369	tags=50%, list=29%, signal=42%	22943/1000/183/2535/347/1382/4804/3897/1489/3624/6586/10500/8482/7025/4854/5365/4776/6383/10501/9353/5914/558/3569/23529/6356/2242/2335/56920/7474/4035/718/654/3956/7026/2260/8013/5881/9723/54910/23466/1910/7424/4902/3730/146433/2896/10220/1908/7042/7040/6385/6387/3082/7431/133/7068/6464/50810/51330/6925/5915/8829/4311/7046/54567/3976/1901/23129/8828/604/4929/9037/57556/3553/6280/2063/4756/5967/6…
BP	GO:0051172	negative regulation of nitrogen compound metabolic process	220	0.385879	1.68892	0.00172712	0.00730753	0.00335143	173	tags=21%, list=14%, signal=22%	7448/2167/3481/22943/183/347/9500/51050/7057/4804/6590/3624/7025/26585/3488/4854/6271/948/4776/1437/978/9353/5045/5743/5914/3569/8431/1050/2/7474/718/654/135228/7026/3303/2354/2260/10406/8013/10409/7432/2022/5155/23466/9021/1910/3730
BP	GO:0072359	circulatory system development	193	0.56217	2.4428	0.00172712	0.00730753	0.00335143	292	tags=50%, list=23%, signal=46%	22943/1000/183/2006/2535/347/5950/1286/57007/3135/7057/4804/2057/5156/5020/3491/6586/80310/10630/26585/4854/6271/5159/4776/9353/5743/5154/5914/3569/6356/8817/4881/7075/1490/2335/11082/4052/5196/7474/4035/718/1282/8038/7026/2260/1909/187/5228/284340/7857/10409/1960/2022/9723/5155/9021/7424/8862/10395/51129/2896/3198/4856/2324/94/8742/7042/7040/3082/133/7423/7010/6464/51330/79924/3791/3164/2247/591…
BP	GO:0000165	MAPK cascade	202	0.340027	1.47788	0.0017301	0.00730753	0.00335143	243	tags=27%, list=19%, signal=26%	3481/6368/22943/10344/1000/183/3589/9500/57007/7057/2252/5156/3491/3624/8482/80310/948/5159/4920/1437/25759/5154/3569/6356/8817/7043/1490/2335/2261/56034/7474/4035/654/2260/284340/7857/54910/5155/4902/353500/2324/10220/1908/7042/2149/7040/3082/7010/6464/3791/2247/8829/101/7046
BP	GO:0001934	positive regulation of protein phosphorylation	219	0.433784	1.89737	0.0017301	0.00730753	0.00335143	243	tags=32%, list=19%, signal=32%	7448/3481/6368/9244/22943/10344/1000/183/3589/9500/57007/7057/2252/5156/3491/1489/3624/8482/80310/26585/948/5159/4920/1437/25759/5743/5154/3569/23529/6356/8817/7043/1490/2261/56034/7474/4035/718/654/2260/187/5228/284340/2022/1440/54910/5155/9021/1910/7424/146433/353500/2324/94/10220/1908/7042/2149/7040/6385/3082/7423/7010/6464/1601/3791/55890/2247/8829/101/7046
BP	GO:0022603	regulation of anatomical structure morphogenesis	202	0.449986	1.9558	0.0017301	0.00730753	0.00335143	292	tags=41%, list=23%, signal=37%	22943/1000/183/2535/1382/9500/3135/7057/4804/2252/3897/10500/8482/10630/26585/6271/948/5365/4776/6383/4920/10501/9353/5743/5154/3569/6356/8817/2242/4881/7075/2335/5196/56920/7474/4035/718/8038/2260/187/5228/10409/5881/2022/9723/54910/7424/10395/51129/2896/2324/94/8742/5962/81792/7042/7040/6387/3082/6284/133/7423/7068/7010/1601/51330/79924/3791/2247/8829/7046/54567/3976/10000/2321/23129/604/3162/9…
BP	GO:0023014	signal transduction by protein phosphorylation	202	0.340027	1.47788	0.0017301	0.00730753	0.00335143	243	tags=27%, list=19%, signal=26%	3481/6368/22943/10344/1000/183/3589/9500/57007/7057/2252/5156/3491/3624/8482/80310/948/5159/4920/1437/25759/5154/3569/6356/8817/7043/1490/2335/2261/56034/7474/4035/654/2260/284340/7857/54910/5155/4902/353500/2324/10220/1908/7042/2149/7040/3082/7010/6464/3791/2247/8829/101/7046
BP	GO:0030334	regulation of cell migration	200	0.458508	1.99436	0.0017301	0.00730753	0.00335143	369	tags=54%, list=29%, signal=45%	7448/6750/10344/183/347/57007/7057/5328/2252/5156/3491/10500/8482/80310/10630/26585/3488/5159/5365/4920/10501/9353/5743/5154/6781/3569/6356/9547/8817/7075/3554/2335/56920/56034/7474/4035/7026/2260/5228/284340/8013/2022/9723/54910/5155/7424/90865/10395/6403/683/2896/4856/2324/94/5962/1908/4345/7042/2149/7040/6385/6387/3082/7423/7010/1601/3791/2247/8829/8772/101/7046/54567/10000/1901/2321/23129/882…
BP	GO:0051270	regulation of cellular component movement	210	0.465251	2.02571	0.00173611	0.00730753	0.00335143	369	tags=54%, list=29%, signal=46%	7448/6750/10344/183/347/57007/7057/5328/2252/5156/3491/10500/8482/1672/80310/10630/26585/3488/5159/5365/4920/10501/9353/5743/5154/6781/3569/6356/9547/8817/2242/7075/3554/2335/56920/56034/7474/4035/7026/2260/5228/284340/308/8013/2022/9723/54910/5155/7424/90865/10395/6403/683/2896/4856/2324/94/5962/1908/4345/7042/2149/7040/6385/6387/3082/7423/7010/1601/3791/2247/8829/8772/101/7046/54567/10000/1901/…
BP	GO:0060429	epithelium development	169	0.456516	1.95505	0.00173913	0.00730753	0.00335143	272	tags=39%, list=21%, signal=35%	9244/22943/1000/183/2535/9500/1286/5624/2252/3491/7380/3624/10630/3488/4776/4920/9353/5045/5154/6781/5914/6356/7474/1282/654/135228/7026/2260/1909/5228/360/10409/1508/2022/9723/54910/5155/9021/7424/10395/94/5962/6382/10220/81792/7042/7040/6385/3082/7431/133/7068/1601/3791/2247/5915/8829/144501/25959/54567/3976/1901/5266/23129/9294/91
BP	GO:0048646	anatomical structure formation involved in morphogenesis	192	0.523663	2.26736	0.00174216	0.00730753	0.00335143	292	tags=48%, list=23%, signal=43%	7448/22943/183/2535/347/5950/1286/57007/3135/7057/4804/5156/3491/3624/10630/26585/4854/6271/948/5159/4776/4920/9353/5743/5154/5914/3569/6356/8817/4881/7075/1490/2335/11082/5196/7474/718/1282/135228/8038/2260/1909/187/5228/284340/7857/8013/1960/2022/9723/54910/7424/8862/10395/51129/2896/3198/4856/2324/94/8742/7042/7040/6385/3082/133/7423/7010/6464/51330/79924/3791/3164/2247/8829/1466/101/7046/5456…
BP	GO:0030182	neuron differentiation	171	0.479932	2.054	0.00175747	0.00730753	0.00335143	389	tags=53%, list=31%, signal=43%	22943/1000/183/2535/347/1382/4804/3897/1489/3624/6586/10500/8482/7025/4854/5365/4776/6383/10501/9353/5914/3569/2242/2335/56920/7474/4035/718/654/3956/2260/8013/5881/9723/54910/23466/1910/4902/3730/2896/10220/1908/7042/6385/6387/3082/7431/133/7068/6464/50810/51330/6925/5915/8829/7046/54567/3976/1901/23129/8828/604/4929/9037/57556/6280/2063/4756/5967/6714/55558/6405/5361/811/81029/7869/8440/10505/5…
BP	GO:0030030	cell projection organization	165	0.413057	1.75774	0.00176056	0.00730753	0.00335143	369	tags=45%, list=29%, signal=37%	22943/1000/183/347/1382/4804/3897/6586/10500/8482/7025/10630/5365/4776/6383/10501/9353/5154/3569/2242/7043/2335/56920/7474/4035/3956/2260/8013/5881/9723/54910/23466/4902/3730/2896/5962/6385/6387/3082/7431/133/6464/50810/51330/8829/7046/2014/1901/23129/8828/9294/4929/9037/57556/6280/4756/5967/6714/3643/55558/6405/5361/4070/7869/8440/10505/5595/6091/1522/5530/5764/659/5566/3725
BP	GO:0035239	tube morphogenesis	173	0.517544	2.21884	0.00176056	0.00730753	0.00335143	292	tags=50%, list=23%, signal=45%	1000/183/2535/347/9500/1286/57007/3135/7057/4804/5156/3491/26585/4854/6271/5159/4776/9353/5743/5154/5914/3569/6356/8817/4881/7075/1490/2335/11082/5196/7474/4035/718/1282/8038/7026/2260/1909/187/5228/284340/7857/8013/1960/2022/9723/54910/7424/8862/10395/51129/2896/3198/4856/2324/94/8742/81792/7042/7040/6385/3082/133/7423/7010/6464/51330/79924/3791/3164/2247/8829/101/7046/54567/10000/1901/2321/2312…
BP	GO:0009725	response to hormone	172	0.380701	1.62757	0.00176367	0.00730753	0.00335143	369	tags=42%, list=29%, signal=35%	6750/3481/183/7057/2170/5020/3624/6586/7025/3488/5159/9353/5743/6781/5914/3569/7043/8431/1490/6751/654/7026/2354/5228/308/8013/1508/2022/2770/9021/1910/5962/6382/8614/7042/7040/6387/133/7068/7010/6464/1601/3164/5915/5732/25959/3727/5167/6097/3953/4929/5467/3553/2063/2908/5967/2353/3625/6714/3643/7376/2852/811/5618/1364/7292/115/4324/1906/3845/5764/5566/3725
BP	GO:0051272	positive regulation of cellular component movement	157	0.442139	1.87249	0.00176367	0.00730753	0.00335143	369	tags=55%, list=29%, signal=44%	7448/10344/183/57007/7057/5328/2252/5156/3491/10500/8482/1672/80310/10630/3488/5159/4920/10501/5743/5154/3569/6356/9547/8817/3554/2335/56920/56034/7474/4035/2260/5228/284340/8013/9723/54910/5155/7424/6403/2896/2324/5962/1908/7042/2149/7040/6387/3082/7423/7010/1601/3791/2247/8829/8772/101/7046/10000/1901/2321/8828/604/91/3162/9037/57556/3553/977/6714/3643/57402/6405/2852/811/81029/7869/53905/10505…
BP	GO:0001944	vasculature development	156	0.552792	2.33712	0.00176678	0.00730753	0.00335143	292	tags=54%, list=23%, signal=48%	1000/183/347/1286/57007/3135/7057/4804/5156/3491/80310/10630/26585/4854/6271/5159/4776/9353/5743/5154/3569/6356/8817/4881/7075/1490/2335/11082/4052/5196/7474/4035/718/1282/8038/7026/2260/1909/187/5228/284340/7857/1960/2022/9723/5155/9021/7424/8862/51129/2896/3198/4856/2324/94/8742/7042/7040/3082/133/7423/7010/6464/51330/79924/3791/3164/2247/8829/101/7046/54567/3976/10000/1901/2321/23129/8828/3953…
BP	GO:0040017	positive regulation of locomotion	161	0.439744	1.86207	0.00176678	0.00730753	0.00335143	369	tags=55%, list=29%, signal=44%	7448/10344/183/57007/7057/5328/2252/5156/3491/10500/8482/1672/80310/10630/3488/5159/4920/10501/9353/5743/5154/3569/6356/9547/8817/3554/2335/56920/56034/7474/4035/2260/5228/284340/7857/8013/9723/54910/5155/7424/6403/2896/2324/5962/1908/7042/2149/7040/6387/3082/7423/7010/1601/3791/2247/8829/8772/101/7046/10000/1901/2321/8828/91/3162/9037/57556/3553/5091/977/6714/3643/57402/6405/2852/811/81029/7869/…
BP	GO:0072358	cardiovascular system development	156	0.552792	2.33712	0.00176678	0.00730753	0.00335143	292	tags=54%, list=23%, signal=48%	1000/183/347/1286/57007/3135/7057/4804/5156/3491/80310/10630/26585/4854/6271/5159/4776/9353/5743/5154/3569/6356/8817/4881/7075/1490/2335/11082/4052/5196/7474/4035/718/1282/8038/7026/2260/1909/187/5228/284340/7857/1960/2022/9723/5155/9021/7424/8862/51129/2896/3198/4856/2324/94/8742/7042/7040/3082/133/7423/7010/6464/51330/79924/3791/3164/2247/8829/101/7046/54567/3976/10000/1901/2321/23129/8828/3953…
BP	GO:2000147	positive regulation of cell motility	156	0.440102	1.86068	0.00176678	0.00730753	0.00335143	369	tags=54%, list=29%, signal=44%	7448/10344/183/57007/7057/5328/2252/5156/3491/10500/8482/1672/80310/10630/3488/5159/4920/10501/5743/5154/3569/6356/9547/8817/3554/2335/56920/56034/7474/4035/2260/5228/284340/8013/9723/54910/5155/7424/6403/2896/2324/5962/1908/7042/2149/7040/6387/3082/7423/7010/1601/3791/2247/8829/8772/101/7046/10000/1901/2321/8828/91/3162/9037/57556/3553/977/6714/3643/57402/6405/2852/811/81029/7869/53905/10505/559…
BP	GO:0001568	blood vessel development	152	0.550331	2.31236	0.00177936	0.00730753	0.00335143	292	tags=55%, list=23%, signal=48%	1000/183/347/1286/57007/3135/7057/4804/5156/3491/80310/26585/4854/6271/5159/4776/9353/5743/5154/3569/6356/8817/4881/7075/1490/2335/11082/4052/5196/7474/4035/718/1282/8038/7026/2260/1909/187/5228/284340/7857/1960/2022/9723/5155/9021/7424/8862/51129/2896/3198/4856/2324/94/8742/7042/7040/3082/133/7423/7010/6464/51330/79924/3791/3164/2247/8829/101/7046/54567/10000/1901/2321/23129/8828/3953/3162/9037/…
BP	GO:0014070	response to organic cyclic compound	163	0.41319	1.75062	0.00177936	0.00730753	0.00335143	369	tags=46%, list=29%, signal=37%	6750/183/7057/5020/3624/6586/7025/3488/948/5159/4776/7056/9353/5743/6781/5914/3569/2242/7043/8431/1490/1050/6751/81035/654/3956/7026/2354/360/8013/2022/2770/5155/1910/6382/8614/7042/7040/133/7068/7010/1601/3164/5915/8772/5732/7046/25959/3727/6097/4929/5467/340061/19/6347/3553/2063/2908/5967/2353/6714/7376/3269/2852/811/1364/53905/18/5595/4324/1906/3845/5764/5566/3725
BP	GO:0044087	regulation of cellular component biogenesis	114	0.424277	1.71633	0.00177936	0.00730753	0.00335143	258	tags=31%, list=20%, signal=27%	1113/22943/10344/183/2006/347/7057/5020/3491/948/5365/1437/9353/6356/2242/7043/1490/7474/4035/3303/5881/1440/10395/6403/94/5962/6382/7040/6385/7010/3791/8829/7046/1901/3556
BP	GO:0120036	plasma membrane bounded cell projection organization	163	0.411958	1.7454	0.00177936	0.00730753	0.00335143	369	tags=45%, list=29%, signal=36%	22943/1000/183/347/1382/4804/3897/6586/10500/8482/7025/10630/5365/4776/6383/10501/9353/3569/2242/7043/2335/56920/7474/4035/3956/2260/8013/5881/9723/54910/23466/4902/3730/2896/5962/6385/6387/3082/7431/133/6464/50810/51330/8829/7046/2014/1901/23129/8828/9294/4929/9037/57556/6280/4756/5967/6714/3643/55558/6405/5361/4070/7869/8440/10505/5595/6091/1522/5530/5764/659/5566/3725
BP	GO:0000904	cell morphogenesis involved in differentiation	108	0.47022	1.87522	0.00178571	0.00730753	0.00335143	367	tags=48%, list=29%, signal=37%	22943/1000/1382/1286/4804/3897/6586/10500/8482/10630/5365/4776/6383/10501/9353/6781/558/3915/2335/56920/7474/4035/8013/5881/9723/54910/4902/3730/6387/7010/6464/51330/8829/23129/8828/4929/9037/57556/4756/6714/55558/6405/5361/811/4070/7869/10505/5595/6091/5530/5764/659
BP	GO:0030335	positive regulation of cell migration	154	0.434166	1.82997	0.00178571	0.00730753	0.00335143	369	tags=54%, list=29%, signal=43%	7448/10344/183/57007/7057/5328/2252/5156/3491/10500/8482/80310/10630/3488/5159/4920/10501/5743/5154/3569/6356/9547/8817/3554/2335/56920/56034/7474/4035/2260/5228/284340/8013/9723/54910/5155/7424/6403/2896/2324/5962/1908/7042/2149/7040/6387/3082/7423/7010/1601/3791/2247/8829/8772/101/7046/10000/1901/2321/8828/91/3162/9037/57556/3553/977/6714/3643/57402/6405/2852/811/81029/7869/10505/5595/8717/2624…
BP	GO:0032269	negative regulation of cellular protein metabolic process	107	0.466911	1.85915	0.00178571	0.00730753	0.00335143	173	tags=23%, list=14%, signal=22%	7448/2167/22943/183/51050/7057/4804/6590/26585/3488/9353/5045/5743/5914/1050/2/718/135228/7026/3303/10406/2022/9021/1910/3730
BP	GO:0048729	tissue morphogenesis	111	0.437638	1.75317	0.00178571	0.00730753	0.00335143	269	tags=40%, list=21%, signal=34%	22943/183/2535/9500/2252/3491/3624/10630/3488/4776/4920/9353/5154/6781/5914/6356/7474/1282/2260/1909/5228/8013/2022/9723/54910/9021/7424/10395/94/81792/7042/7040/6385/3082/133/1601/2247/8829/7046/54567/3976/1901/23129/8828
BP	GO:0045055	regulated exocytosis	143	0.401289	1.67434	0.00178891	0.00730753	0.00335143	217	tags=24%, list=17%, signal=23%	1113/5004/3481/5005/1511/3310/7057/5328/6036/6590/948/978/5154/2242/7043/2162/2335/2/5196/718/135228/3303/308/8013/1508/5155/7424/6403/683/2896/7042/7040/3082/6284/7423
BP	GO:0048514	blood vessel morphogenesis	140	0.551744	2.29826	0.00178891	0.00730753	0.00335143	292	tags=56%, list=23%, signal=49%	1000/183/347/1286/57007/3135/7057/4804/5156/3491/26585/4854/6271/5159/4776/9353/5743/5154/3569/6356/8817/4881/7075/1490/2335/11082/5196/7474/4035/718/1282/8038/7026/2260/1909/187/5228/284340/7857/1960/2022/9723/7424/8862/51129/2896/3198/4856/2324/94/8742/7042/7040/3082/133/7423/7010/6464/51330/79924/3791/3164/2247/8829/101/7046/54567/10000/1901/2321/23129/8828/3953/3162/9037/57556/10203/6347/3553
BP	GO:0051093	negative regulation of developmental process	149	0.403797	1.69078	0.00178891	0.00730753	0.00335143	368	tags=49%, list=29%, signal=39%	22943/183/5950/3135/7057/4804/3624/10500/8482/7025/4054/26585/3488/4854/4776/10501/9353/5914/3569/6356/9547/4881/5744/7075/2261/5196/56920/7474/4035/3956/9723/54910/5155/1910/4856/94/10220/8614/81792/7042/7040/7431/7068/7010/5915/8829/7046/54567/10000/5167/604/5467/9037/57556/19/3553/7376/55558/6405/2852/811/4070/7869/7292/10505/2624/6091/1522/3845/5530/5764/659/5566
BP	GO:0070848	response to growth factor	124	0.585629	2.38905	0.00178891	0.00730753	0.00335143	314	tags=54%, list=25%, signal=45%	7448/22943/183/4053/7057/4804/64388/2252/5156/3491/80310/4054/2615/26585/5159/4920/9353/5045/11167/8817/7043/1490/2261/4052/7474/654/135228/3303/2260/5228/1960/2022/5155/7424/3730/8862/353500/2324/94/5962/8425/81792/7042/7040/3082/7423/6464/1601/3791/3164/2247/8829/7046/54567/2321/8828/91/57556/6347/3553/93/2908/4756/2353/6714/3643/967
BP	GO:0007417	central nervous system development	125	0.494292	2.01982	0.00179211	0.00730753	0.00335143	280	tags=37%, list=22%, signal=32%	7448/6343/22943/1000/347/2057/3624/8482/4854/6271/4920/9353/5914/558/3569/23529/6751/56034/7474/4035/718/1282/7026/2260/8013/10409/5881/2022/54910/146433/10395/2896/10220/7040/6387/7431/5915/8829/54567/3976/10000/1901/8828/91/4929/9037
BP	GO:0044092	negative regulation of molecular function	119	0.431676	1.7537	0.00179211	0.00730753	0.00335143	212	tags=26%, list=17%, signal=24%	7448/2167/6368/22943/183/51050/7057/4804/6590/5365/4776/9353/5045/5743/8431/1050/2/718/135228/7026/10406/308/5155/9021/1910/3730/51129/5962/4345/7042/3082
BP	GO:0007169	transmembrane receptor protein tyrosine kinase signaling pathway	142	0.46552	1.93848	0.00179533	0.00730753	0.00335143	237	tags=34%, list=19%, signal=31%	7448/3481/183/347/5157/7057/4804/2252/5156/80310/26585/3488/5159/4776/6383/4920/25759/5154/558/8817/7075/1490/2261/11082/56034/7474/4035/1282/2260/5228/8013/5155/9021/7424/4902/3730/8862/2324/5739/81792/7040/3082/7423/7010/6464/3791/2247/8829
BP	GO:0009790	embryo development	106	0.600642	2.38872	0.00179856	0.00730753	0.00335143	272	tags=48%, list=21%, signal=41%	7448/6343/3481/22943/2535/5950/1382/64388/5156/3491/3624/4920/1437/5154/5914/7043/7075/1050/2335/56034/7474/123920/7026/2260/1909/187/8013/10409/2022/54910/5155/9021/7424/8862/10395/3198/94/7042/7040/6385/133/3791/2247/5915/8829/7046/54567/3976/2321/8828/91
BP	GO:0051248	negative regulation of protein metabolic process	118	0.462777	1.8783	0.00179856	0.00730753	0.00335143	173	tags=24%, list=14%, signal=23%	7448/2167/22943/183/347/51050/7057/4804/6590/3624/26585/3488/9353/5045/5743/5914/3569/1050/2/718/135228/7026/3303/10406/2022/9021/1910/3730
BP	GO:0060284	regulation of cell development	141	0.527453	2.1953	0.00179856	0.00730753	0.00335143	379	tags=54%, list=30%, signal=42%	22943/1000/183/1382/5624/4804/3897/10500/8482/7025/10630/4854/5365/4776/6383/10501/9353/5914/3569/23529/6356/2242/5744/2335/56920/7474/4035/654/3956/2260/5881/9723/54910/1910/7424/146433/2896/10220/7040/6387/3082/7431/7068/51330/6925/5915/8829/4311/54567/3976/23129/9294/604/9037/57556/3553/6280/5967/55558/6405/5361/2852/811/4070/7869/10505/2624/1906/6091/1522/5530/5764/659/23462/8600/9839
BP	GO:0050767	regulation of neurogenesis	122	0.532135	2.17293	0.0018018	0.00730753	0.00335143	367	tags=55%, list=29%, signal=43%	22943/1000/183/1382/4804/3897/10500/8482/7025/4854/5365/4776/6383/10501/9353/5914/3569/23529/6356/2242/2335/56920/7474/4035/654/3956/2260/5881/9723/54910/1910/7424/146433/2896/10220/7040/6387/3082/7431/7068/51330/6925/5915/8829/4311/54567/3976/23129/604/9037/57556/3553/6280/5967/55558/6405/5361/2852/811/7869/10505/2624/6091/1522/5530/5764/659
BP	GO:0048589	developmental growth	104	0.527128	2.08805	0.00180505	0.00730753	0.00335143	367	tags=54%, list=29%, signal=42%	3481/183/347/5950/1382/2252/3897/6586/10500/8482/5159/10501/9353/6781/5914/6356/2335/2261/56920/7474/4035/2260/10409/9723/54910/4856/309/8614/7042/7040/6387/133/51330/2247/5915/8829/7046/1901/8828/3953/5467/9037/57556/93/5967/3643/55558/6405/5361/975/7869/10505/1906/5530/5764/659
BP	GO:0071363	cellular response to growth factor stimulus	121	0.600137	2.4422	0.00180505	0.00730753	0.00335143	314	tags=55%, list=25%, signal=46%	7448/22943/183/4053/7057/4804/64388/2252/5156/3491/80310/4054/2615/26585/5159/4920/9353/5045/11167/8817/7043/1490/2261/4052/7474/654/135228/3303/2260/5228/1960/2022/5155/7424/3730/8862/353500/2324/94/5962/8425/81792/7042/7040/3082/7423/6464/1601/3791/3164/2247/8829/7046/54567/2321/8828/91/57556/6347/3553/93/2908/4756/2353/6714/3643/967
BP	GO:2000113	negative regulation of cellular macromolecule biosynthetic process	120	0.389338	1.5819	0.00180505	0.00730753	0.00335143	386	tags=48%, list=30%, signal=36%	2167/3481/22943/9500/7025/3488/4854/6271/948/4776/1437/5914/8431/1050/7474/654/7026/3303/2354/2260/8013/10409/5155/23466/1910/94/7040/7068/6464/1601/5915/25959/3727/54567/5167/6097/604/4929/5467/93/2063/2908/6714/7376/811/8440/7292/2624/1906/6282/659/3725/23462/602/9839/6256/860
BP	GO:0009887	animal organ morphogenesis	146	0.544982	2.27192	0.00180832	0.00730753	0.00335143	254	tags=41%, list=20%, signal=37%	3481/22943/1000/183/2006/2535/5950/9500/2252/5156/3491/3624/6586/4054/26585/3488/5159/4920/9353/5154/6781/5914/6356/8817/7043/3915/1490/2261/56034/7474/654/2260/5228/360/8013/10409/2022/649/7424/10395/3198/94/6382/10220/309/7042/7040/3082/133/7068/7010/1601/2247/5915/8829/7046/54567/3976/10000/1901
BP	GO:0050673	epithelial cell proliferation	95	0.48836	1.8946	0.00180832	0.00730753	0.00335143	280	tags=49%, list=22%, signal=42%	10344/9500/7057/4804/2252/3488/5365/6356/3915/7474/654/135228/7026/2260/187/5228/7857/8013/1960/7432/5155/1910/7424/8862/2896/4856/2324/94/8742/7042/7040/6387/3082/7423/7010/3791/3164/2247/8829/7046/54567/10000/2321/8828/5467/3162/9037
BP	GO:0032989	cellular component morphogenesis	147	0.46104	1.92209	0.00181159	0.00730753	0.00335143	367	tags=48%, list=29%, signal=38%	22943/1000/1382/1286/4804/5156/3897/7380/6586/10500/8482/10630/26585/5159/5365/4776/6383/10501/9353/6781/558/6356/2242/3915/2335/56920/7474/4035/8013/5881/9723/54910/4902/3730/10395/5962/7042/6387/3082/6284/7010/6464/51330/3791/8829/1466/101/23129/8828/604/4929/9037/57556/6347/4756/5967/6714/55558/6405/5361/811/4070/7869/10505/5595/1906/6091/5530/5764/659
BP	GO:0048666	neuron development	145	0.471839	1.96539	0.00181159	0.00730753	0.00335143	369	tags=50%, list=29%, signal=40%	22943/1000/183/2535/347/1382/4804/3897/1489/6586/10500/8482/7025/5365/4776/6383/10501/9353/3569/2242/2335/56920/7474/4035/718/3956/2260/8013/5881/9723/54910/23466/1910/4902/3730/2896/7042/6385/6387/3082/7431/133/7068/6464/50810/51330/8829/3976/23129/8828/4929/9037/57556/6280/2063/4756/5967/6714/55558/6405/5361/7869/8440/10505/5595/2624/6091/1522/5530/5764/659/3725
BP	GO:0051960	regulation of nervous system development	128	0.535814	2.19872	0.00181159	0.00730753	0.00335143	373	tags=56%, list=29%, signal=44%	22943/1000/183/2535/1382/4804/3897/5020/10500/8482/7025/4854/5365/4776/6383/10501/9353/5914/3569/23529/6356/2242/2335/56920/7474/4035/654/3956/2260/5881/9723/54910/1910/7424/146433/2896/10220/7040/6387/3082/7431/7068/51330/6925/5915/8829/4311/54567/3976/3556/23129/604/9037/57556/3553/6280/5967/55558/6405/5361/2852/811/7869/10505/2624/6091/1522/5530/5764/659/5566/23462
BP	GO:0040013	negative regulation of locomotion	68	0.473717	1.74789	0.00181488	0.00730753	0.00335143	366	tags=60%, list=29%, signal=45%	347/7057/10500/8482/26585/3488/5365/10501/9353/6781/7075/56920/7474/4035/7026/2022/9723/54910/90865/10395/4856/94/4345/7040/6387/2247/8829/54567/5467/3162/9037/57556/6347/55558/6405/811/4070/7869/10505/6091/5764
BP	GO:0051271	negative regulation of cellular component movement	68	0.47418	1.7496	0.00181488	0.00730753	0.00335143	366	tags=60%, list=29%, signal=45%	347/7057/10500/8482/26585/3488/5365/10501/9353/6781/7075/56920/7474/4035/7026/2022/9723/54910/90865/10395/4856/94/4345/7040/6387/2247/8829/54567/5467/3162/9037/57556/6347/55558/6405/811/4070/7869/10505/6091/5764
BP	GO:1901342	regulation of vasculature development	83	0.477053	1.81079	0.00181818	0.00730753	0.00335143	292	tags=53%, list=23%, signal=44%	183/3135/7057/4804/80310/6271/5743/3569/6356/8817/4881/7075/5196/7474/718/8038/187/5228/2022/9723/5155/7424/51129/2896/94/8742/7042/3082/133/7423/7010/51330/79924/3791/2247/8829/54567/10000/2321/23129/3162/9037/57556/3553
BP	GO:0061061	muscle structure development	96	0.524627	2.03894	0.00182149	0.00730753	0.00335143	254	tags=41%, list=20%, signal=35%	3481/22943/1000/183/2006/2535/5950/5156/1489/26585/3488/5159/4776/1271/5914/9547/7474/3956/8038/7026/2260/10409/1960/2022/54910/5155/1910/4856/6382/7042/7040/133/2247/5915/1466/7046/54567/3976/1901
BP	GO:0003006	developmental process involved in reproduction	90	0.500152	1.91549	0.00182482	0.00730753	0.00335143	313	tags=43%, list=25%, signal=35%	3481/5950/2057/5156/3491/3624/6586/1672/5159/4920/1437/1271/9353/5743/6781/5914/558/1050/7474/654/7026/10409/1508/5155/9021/6382/8614/7042/7040/133/4311/7046/3976/91/5467/3553/3625/6714/3643
BP	GO:0045664	regulation of neuron differentiation	97	0.547977	2.13611	0.00182482	0.00730753	0.00335143	379	tags=60%, list=30%, signal=45%	22943/1000/183/1382/4804/3897/10500/8482/7025/4854/5365/4776/6383/10501/9353/5914/2242/2335/56920/7474/4035/654/3956/2260/5881/9723/54910/1910/2896/10220/6387/3082/7431/7068/51330/6925/5915/8829/23129/604/9037/57556/6280/5967/55558/6405/5361/811/7869/10505/2624/6091/1522/5530/5764/659/23462/9839
BP	GO:0000003	reproduction	137	0.458883	1.89811	0.00182815	0.00730753	0.00335143	373	tags=51%, list=29%, signal=40%	3481/183/5950/2057/5156/5020/3491/3624/6586/1672/3488/5159/4920/7056/1437/1271/9353/5743/6781/5914/558/7043/5744/1050/6751/7474/654/7026/2354/10406/5228/10409/1508/7432/5155/9021/1910/148327/6382/8614/7042/7040/133/7068/4311/7046/3976/5266/604/91/3953/5467/3553/2353/3625/6714/3643/3552/811/5618/1364/18/5595/2624/1906/3845/5764/659/5566/23462
BP	GO:0001667	ameboidal-type cell migration	98	0.527715	2.06077	0.00182815	0.00730753	0.00335143	371	tags=64%, list=29%, signal=49%	183/7057/2252/10500/8482/26585/10501/9353/5743/6781/8817/2335/56920/7474/7026/2260/7857/1960/9723/54910/5155/1910/7424/4902/2896/4856/2324/94/8742/309/1908/7042/7040/6385/7010/3791/3164/2247/8829/7046/25959/54567/10000/23129/8828/91/5467/3162/9037/57556/6714/6405/811/4070/7869/10505/2624/1906/6091/5764/659/3725/6286
BP	GO:0008285	negative regulation of cell proliferation	129	0.409254	1.67591	0.00182815	0.00730753	0.00335143	279	tags=40%, list=22%, signal=35%	6750/6368/347/5950/9500/3135/7057/4804/2170/4969/3624/6586/2615/10630/26585/3488/4920/5743/5914/3569/4881/7043/5744/1050/6751/7474/135228/7026/3303/7857/7432/8862/10395/4856/94/5739/10220/4345/7042/2149/7040/6385/133/5915/7046/25959/54567/3976/2321/604/5467/3162
BP	GO:0022414	reproductive process	137	0.458883	1.89811	0.00182815	0.00730753	0.00335143	373	tags=51%, list=29%, signal=40%	3481/183/5950/2057/5156/5020/3491/3624/6586/1672/3488/5159/4920/7056/1437/1271/9353/5743/6781/5914/558/7043/5744/1050/6751/7474/654/7026/2354/10406/5228/10409/1508/7432/5155/9021/1910/148327/6382/8614/7042/7040/133/7068/4311/7046/3976/5266/604/91/3953/5467/3553/2353/3625/6714/3643/3552/811/5618/1364/18/5595/2624/1906/3845/5764/659/5566/23462
BP	GO:0031344	regulation of cell projection organization	98	0.48759	1.90408	0.00182815	0.00730753	0.00335143	367	tags=51%, list=29%, signal=39%	22943/1000/183/1382/4804/3897/10500/8482/7025/10630/5365/4776/6383/10501/9353/2242/7043/2335/56920/7474/4035/3956/2260/9723/54910/2896/5962/6387/3082/7431/51330/8829/7046/23129/9037/57556/6280/5967/6714/55558/6405/5361/4070/7869/10505/6091/1522/5530/5764/659
BP	GO:0120035	regulation of plasma membrane bounded cell projection organization	98	0.48759	1.90408	0.00182815	0.00730753	0.00335143	367	tags=51%, list=29%, signal=39%	22943/1000/183/1382/4804/3897/10500/8482/7025/10630/5365/4776/6383/10501/9353/2242/7043/2335/56920/7474/4035/3956/2260/9723/54910/2896/5962/6387/3082/7431/51330/8829/7046/23129/9037/57556/6280/5967/6714/55558/6405/5361/4070/7869/10505/6091/1522/5530/5764/659
BP	GO:0009792	embryo development ending in birth or egg hatching	66	0.577969	2.11729	0.0018315	0.00730753	0.00335143	216	tags=41%, list=17%, signal=36%	3481/22943/2535/5950/5156/3491/4920/1437/5914/7043/7075/1050/7474/123920/7026/2260/1909/54910/5155/9021/10395/3198/94/7042/7040/6385/133
BP	GO:0010720	positive regulation of cell development	86	0.54663	2.07763	0.0018315	0.00730753	0.00335143	379	tags=58%, list=30%, signal=44%	22943/183/1382/5624/4804/3897/8482/5365/9353/5914/3569/23529/2242/2335/7474/4035/654/2260/5881/7424/146433/2896/7040/6387/3082/51330/6925/5915/8829/4311/3976/23129/9294/604/9037/57556/3553/6280/5967/55558/5361/2852/811/2624/1906/6091/5764/659/8600/9839
BP	GO:0050678	regulation of epithelial cell proliferation	86	0.492964	1.87365	0.0018315	0.00730753	0.00335143	280	tags=51%, list=22%, signal=43%	10344/9500/7057/4804/2252/5365/6356/3915/7474/654/135228/7026/2260/187/5228/7857/8013/1960/7432/5155/1910/7424/8862/2896/2324/94/8742/7042/7040/6387/7423/7010/3791/3164/2247/8829/7046/54567/10000/2321/8828/5467/3162/9037
BP	GO:0060322	head development	93	0.487852	1.87722	0.0018315	0.00730753	0.00335143	280	tags=38%, list=22%, signal=32%	6343/22943/1000/347/2057/5156/3624/8482/4854/6271/9353/5914/558/7043/6751/7474/4035/1282/7026/2260/1909/8013/10409/5881/54910/10395/7040/6387/5915/8829/10000/1901/8828/4929/9037
BP	GO:0000902	cell morphogenesis	138	0.45342	1.8737	0.00183486	0.00730753	0.00335143	367	tags=48%, list=29%, signal=38%	22943/1000/1382/1286/4804/3897/7380/6586/10500/8482/10630/26585/5365/4776/6383/10501/9353/6781/558/6356/2242/3915/2335/56920/7474/4035/8013/5881/9723/54910/4902/3730/10395/5962/7042/6387/3082/6284/7010/6464/51330/3791/8829/101/23129/8828/604/4929/9037/57556/6347/4756/5967/6714/55558/6405/5361/811/4070/7869/10505/5595/6091/5530/5764/659
BP	GO:0007507	heart development	89	0.58024	2.21632	0.00183486	0.00730753	0.00335143	373	tags=60%, list=29%, signal=45%	22943/183/2006/2535/5950/2057/5156/5020/3491/6586/26585/5159/4776/9353/5914/4052/7474/2260/1909/187/10409/2022/5155/8862/10395/94/7042/7040/133/7423/7010/6464/2247/5915/8829/7046/54567/1901/23129/8828/5467/10203/93/3643/2852/811/5595/1906/6091/5764/659/3725/23462
BP	GO:0031175	neuron projection development	135	0.439938	1.81394	0.00183486	0.00730753	0.00335143	369	tags=47%, list=29%, signal=37%	22943/1000/183/347/1382/4804/3897/6586/10500/8482/7025/5365/4776/6383/10501/9353/3569/2242/2335/56920/7474/4035/3956/2260/8013/5881/9723/54910/23466/4902/3730/2896/6385/6387/3082/7431/133/6464/50810/51330/8829/23129/8828/4929/9037/57556/6280/4756/5967/6714/55558/6405/5361/7869/8440/10505/5595/6091/1522/5530/5764/659/3725
BP	GO:0040007	growth	138	0.491106	2.02943	0.00183486	0.00730753	0.00335143	333	tags=46%, list=26%, signal=38%	3481/183/347/5950/1382/2252/3897/3624/6586/10500/8482/3488/5159/978/10501/9353/6781/5914/6356/4881/2335/2261/56920/7474/4035/3303/2260/10409/9723/54910/9021/4856/94/8425/309/8614/7042/7040/6387/133/6464/51330/2247/5915/8829/7046/1901/5167/8828/604/91/3953/5467/9037/57556/6280/93/5967/6714/3643/55558/6405/5361/975
BP	GO:0090066	regulation of anatomical structure size	84	0.546595	2.07332	0.00183486	0.00730753	0.00335143	284	tags=45%, list=22%, signal=38%	1113/6343/10344/183/2006/1382/3897/10500/8482/10501/9353/5743/6356/4881/2335/56920/7474/4035/1909/7432/5881/9723/1440/54910/1910/8862/5962/1908/2149/6387/133/51330/8829/10000/5467/3162/9037/57556
BP	GO:0040008	regulation of growth	100	0.503919	1.97372	0.00183824	0.00730753	0.00335143	326	tags=48%, list=26%, signal=39%	3481/183/5950/1382/3897/3624/6586/10500/8482/3488/978/10501/9353/4881/2335/2261/56920/7474/4035/3303/2260/10409/9723/54910/9021/4856/94/8425/8614/7042/7040/6387/6464/51330/2247/8829/7046/5167/604/91/5467/9037/57556/6280/5967/3643/55558/6405
BP	GO:0010975	regulation of neuron projection development	79	0.542285	2.04953	0.00184162	0.00730753	0.00335143	367	tags=56%, list=29%, signal=42%	22943/1000/183/1382/4804/3897/10500/8482/7025/5365/4776/6383/10501/9353/2242/2335/56920/7474/4035/3956/2260/9723/54910/2896/6387/3082/7431/51330/8829/23129/9037/57556/6280/5967/55558/6405/5361/7869/10505/6091/1522/5530/5764/659
BP	GO:0043086	negative regulation of catalytic activity	80	0.51838	1.95896	0.00184162	0.00730753	0.00335143	212	tags=31%, list=17%, signal=28%	7448/2167/183/51050/7057/4804/6590/5365/9353/5045/5743/1050/2/718/135228/7026/10406/308/9021/1910/3730/51129/5962/7042/3082
BP	GO:0050730	regulation of peptidyl-tyrosine phosphorylation	64	0.483118	1.765	0.00184162	0.00730753	0.00335143	222	tags=38%, list=18%, signal=33%	7448/3481/9244/183/3589/2252/1489/80310/26585/948/1437/5154/3569/23529/2261/56034/654/1440/5155/9021/683/7040/3082/6464
BP	GO:0016049	cell growth	81	0.507974	1.91913	0.00184843	0.00730753	0.00335143	419	tags=65%, list=33%, signal=47%	183/1382/3897/3624/6586/10500/8482/3488/978/10501/9353/4881/2335/56920/7474/4035/3303/9723/54910/4856/94/8425/7042/7040/6387/51330/8829/7046/5167/8828/604/91/5467/9037/57556/6280/5967/55558/6405/5361/7869/10505/1906/659/3304/9839/29948/79602/3326/3688/7048/28988/51094
BP	GO:0022604	regulation of cell morphogenesis	81	0.542904	2.0511	0.00184843	0.00730753	0.00335143	367	tags=56%, list=29%, signal=42%	1000/1382/4804/3897/10500/8482/10630/5365/4776/6383/10501/9353/6356/2242/2335/56920/7474/4035/5881/9723/54910/10395/5962/6387/6284/51330/3791/8829/23129/9037/57556/6347/5967/6714/55558/6405/5361/811/4070/7869/10505/6091/5530/5764/659
BP	GO:0044057	regulation of system process	74	0.537562	2.00891	0.00184843	0.00730753	0.00335143	219	tags=38%, list=17%, signal=33%	1113/6343/183/5731/5020/3624/3488/6271/5743/6781/4881/1490/654/2260/8013/7432/5155/1910/8862/3757/4856/309/1908/7042/2149/3082/133/7068
BP	GO:0050769	positive regulation of neurogenesis	74	0.551323	2.06034	0.00184843	0.00730753	0.00335143	328	tags=53%, list=26%, signal=41%	22943/183/1382/4804/3897/8482/5365/9353/5914/3569/23529/2242/2335/7474/4035/654/2260/7424/146433/2896/7040/6387/3082/51330/6925/5915/8829/4311/3976/23129/604/9037/57556/3553/6280/5967/55558/5361/2852
BP	GO:0001503	ossification	70	0.543777	2.00211	0.00185185	0.00730753	0.00335143	221	tags=39%, list=17%, signal=34%	3481/22943/6320/5020/3491/8482/4054/26585/3488/4920/5743/6781/3569/8817/7043/5744/1490/1050/2261/7474/654/649/353500/7042/7040/3082/7010
BP	GO:0001525	angiogenesis	133	0.534819	2.20006	0.00185185	0.00730753	0.00335143	292	tags=56%, list=23%, signal=48%	183/347/1286/57007/3135/7057/4804/5156/3491/26585/4854/6271/5159/4776/9353/5743/5154/3569/6356/8817/4881/7075/1490/2335/11082/5196/7474/718/1282/8038/2260/1909/187/5228/284340/7857/1960/2022/9723/7424/8862/51129/2896/4856/2324/94/8742/7042/3082/133/7423/7010/6464/51330/79924/3791/3164/2247/8829/101/7046/54567/10000/1901/2321/23129/8828/3953/3162/9037/57556/10203/6347/3553
BP	GO:0006629	lipid metabolic process	131	0.457476	1.87638	0.00185185	0.00730753	0.00335143	335	tags=42%, list=26%, signal=34%	6343/2167/183/5948/347/5950/1382/5947/2170/5156/3491/5360/948/5159/6383/5743/5154/8431/1050/2261/4035/718/654/7026/2260/8013/5155/9021/1593/51129/6382/7040/6385/133/8706/7010/2247/5742/1381/2321/6097/3953/5467/19/4047/3553/5091/23682/3290/6714/7376/5730/2852/975/5618
BP	GO:0030855	epithelial cell differentiation	78	0.490086	1.84473	0.00185185	0.00730753	0.00335143	255	tags=44%, list=20%, signal=37%	1000/2535/1286/5624/7380/10630/5045/6781/5914/7474/1282/654/135228/7026/2260/360/10409/1508/2022/5155/94/5962/6382/7040/7431/7068/1601/3791/5915/8829/144501/3976/1901/5266
BP	GO:0050877	nervous system process	70	0.534514	1.968	0.00185185	0.00730753	0.00335143	369	tags=57%, list=29%, signal=43%	22943/183/2535/5950/5020/948/4776/5743/6356/2260/8013/7432/5881/1910/3198/4856/2149/6387/3082/7068/6004/4311/54567/1901/9294/6347/2063/2353/6714/3643/3269/2852/4070/18/5595/1906/3845/5530/5764/3725
BP	GO:0008015	blood circulation	76	0.470557	1.76318	0.00185529	0.00730753	0.00335143	279	tags=51%, list=22%, signal=43%	1113/183/2006/1511/5020/6271/9353/5743/6781/4881/1490/654/1359/7026/1909/7432/5155/1910/7424/8862/3757/94/1908/7042/2149/7040/6387/133/7423/7068/7010/79924/4311/5732/5742/54567/1674/5467/3162
BP	GO:0045765	regulation of angiogenesis	75	0.484588	1.81241	0.00185529	0.00730753	0.00335143	292	tags=56%, list=23%, signal=46%	183/3135/7057/4804/6271/5743/3569/6356/8817/4881/7075/5196/7474/718/8038/187/5228/2022/9723/7424/51129/2896/94/8742/7042/3082/133/7423/7010/51330/79924/3791/2247/8829/54567/10000/2321/23129/3162/9037/57556/3553
BP	GO:0048608	reproductive structure development	75	0.538648	2.0146	0.00185529	0.00730753	0.00335143	252	tags=40%, list=20%, signal=34%	3481/5950/2057/5156/3491/3624/6586/5159/4920/1437/9353/5743/6781/5914/558/1050/7474/654/7026/10409/1508/5155/9021/6382/8614/7042/133/4311/7046/3976
BP	GO:0061458	reproductive system development	75	0.538648	2.0146	0.00185529	0.00730753	0.00335143	252	tags=40%, list=20%, signal=34%	3481/5950/2057/5156/3491/3624/6586/5159/4920/1437/9353/5743/6781/5914/558/1050/7474/654/7026/10409/1508/5155/9021/6382/8614/7042/133/4311/7046/3976
BP	GO:0001101	response to acid chemical	65	0.481116	1.75381	0.00185874	0.00730753	0.00335143	164	tags=31%, list=13%, signal=28%	6750/22943/5950/2170/5156/5020/80310/948/5159/4776/5743/5914/7075/1490/56034/7474/1282/654/360/5155
BP	GO:0001501	skeletal system development	65	0.5819	2.1212	0.00185874	0.00730753	0.00335143	243	tags=51%, list=19%, signal=43%	3481/5950/5156/3491/4054/26585/4920/6781/5914/8817/7043/5744/1490/2261/56034/7474/654/2260/2022/649/353500/3198/4856/94/10220/309/81792/7042/7040/7010/2247/5915/7046
BP	GO:0032535	regulation of cellular component size	65	0.513536	1.87199	0.00185874	0.00730753	0.00335143	253	tags=35%, list=20%, signal=30%	6343/10344/2006/1382/3897/10500/8482/10501/9353/6356/2335/56920/7474/4035/5881/9723/1440/54910/5962/6387/51330/8829/10000
BP	GO:0043009	chordate embryonic development	65	0.579065	2.11086	0.00185874	0.00730753	0.00335143	216	tags=42%, list=17%, signal=36%	3481/22943/2535/5950/5156/3491/4920/1437/5914/7043/7075/1050/7474/123920/7026/2260/1909/54910/5155/9021/10395/3198/94/7042/7040/6385/133
BP	GO:0048598	embryonic morphogenesis	65	0.625554	2.28033	0.00185874	0.00730753	0.00335143	262	tags=52%, list=21%, signal=44%	7448/3481/22943/2535/5950/1382/64388/5156/3491/3624/4920/5914/7043/2335/7474/2260/187/8013/2022/54910/9021/7424/8862/10395/3198/7042/7040/6385/133/2247/5915/7046/54567/2321
BP	GO:0007411	axon guidance	59	0.498103	1.78196	0.0018622	0.00730753	0.00335143	367	tags=54%, list=29%, signal=40%	3897/6586/10500/8482/5365/10501/9353/56920/7474/4035/8013/9723/54910/4902/3730/6387/6464/8829/23129/8828/9037/57556/4756/6714/55558/6405/5361/7869/10505/5595/6091/659
BP	GO:0010631	epithelial cell migration	72	0.507249	1.88081	0.0018622	0.00730753	0.00335143	379	tags=65%, list=30%, signal=48%	183/7057/2252/26585/9353/5743/6781/8817/7474/7026/2260/7857/1960/5155/7424/2896/4856/2324/94/8742/7042/7040/7010/3791/3164/2247/8829/7046/25959/54567/10000/23129/8828/5467/3162/9037/6714/811/4070/2624/1906/6091/5764/659/3725/6286/9839
BP	GO:0032504	multicellular organism reproduction	72	0.482717	1.78985	0.0018622	0.00730753	0.00335143	396	tags=53%, list=31%, signal=38%	2057/5156/5020/3624/6586/1672/9353/5743/6781/5914/558/7043/6751/7026/10406/1508/7432/1910/148327/8614/7042/7040/7068/7046/3976/604/5467/3625/6714/811/5595/1906/5764/659/5566/6256/3714/3306
BP	GO:0048609	multicellular organismal reproductive process	72	0.482717	1.78985	0.0018622	0.00730753	0.00335143	396	tags=53%, list=31%, signal=38%	2057/5156/5020/3624/6586/1672/9353/5743/6781/5914/558/7043/6751/7026/10406/1508/7432/1910/148327/8614/7042/7040/7068/7046/3976/604/5467/3625/6714/811/5595/1906/5764/659/5566/6256/3714/3306
BP	GO:0090130	tissue migration	72	0.507249	1.88081	0.0018622	0.00730753	0.00335143	379	tags=65%, list=30%, signal=48%	183/7057/2252/26585/9353/5743/6781/8817/7474/7026/2260/7857/1960/5155/7424/2896/4856/2324/94/8742/7042/7040/7010/3791/3164/2247/8829/7046/25959/54567/10000/23129/8828/5467/3162/9037/6714/811/4070/2624/1906/6091/5764/659/3725/6286/9839
BP	GO:0090132	epithelium migration	72	0.507249	1.88081	0.0018622	0.00730753	0.00335143	379	tags=65%, list=30%, signal=48%	183/7057/2252/26585/9353/5743/6781/8817/7474/7026/2260/7857/1960/5155/7424/2896/4856/2324/94/8742/7042/7040/7010/3791/3164/2247/8829/7046/25959/54567/10000/23129/8828/5467/3162/9037/6714/811/4070/2624/1906/6091/5764/659/3725/6286/9839
BP	GO:0097485	neuron projection guidance	59	0.498103	1.78196	0.0018622	0.00730753	0.00335143	367	tags=54%, list=29%, signal=40%	3897/6586/10500/8482/5365/10501/9353/56920/7474/4035/8013/9723/54910/4902/3730/6387/6464/8829/23129/8828/9037/57556/4756/6714/55558/6405/5361/7869/10505/5595/6091/659
BP	GO:0001558	regulation of cell growth	73	0.523781	1.9464	0.00186567	0.00730753	0.00335143	372	tags=59%, list=29%, signal=44%	183/1382/3897/3624/6586/10500/8482/3488/978/10501/9353/4881/2335/56920/7474/4035/3303/9723/54910/4856/94/8425/7042/7040/6387/51330/8829/7046/5167/604/91/5467/9037/57556/6280/5967/55558/6405/7869/10505/1906/659/3304
BP	GO:0007568	aging	56	0.531217	1.88271	0.00187266	0.00730753	0.00335143	369	tags=48%, list=29%, signal=36%	22943/183/347/3135/3488/5159/5743/6356/7043/1490/4035/2022/1910/7040/133/4311/3727/10000/604/2353/811/18/5595/1906/3845/5530/3725
BP	GO:0045666	positive regulation of neuron differentiation	56	0.547876	1.94175	0.00187266	0.00730753	0.00335143	367	tags=59%, list=29%, signal=44%	22943/183/1382/4804/3897/8482/5365/9353/5914/2242/2335/7474/4035/654/2260/2896/6387/3082/51330/6925/5915/8829/23129/604/9037/6280/5967/55558/5361/2624/6091/5764/659
BP	GO:0045926	negative regulation of growth	56	0.608236	2.15568	0.00187266	0.00730753	0.00335143	284	tags=52%, list=22%, signal=42%	183/5950/3624/6586/10500/8482/3488/978/10501/9353/4881/2261/56920/7474/3303/9723/54910/4856/94/8614/7042/7040/8829/5167/604/91/5467/9037/57556
BP	GO:0050679	positive regulation of epithelial cell proliferation	60	0.496637	1.78622	0.00187266	0.00730753	0.00335143	280	tags=57%, list=22%, signal=46%	10344/2252/5365/6356/3915/7474/654/2260/187/5228/7857/8013/1960/7432/5155/7424/8862/2896/2324/94/8742/7040/6387/7423/7010/3791/3164/2247/8829/7046/10000/8828/3162/9037
BP	GO:0051961	negative regulation of nervous system development	56	0.544081	1.9283	0.00187266	0.00730753	0.00335143	373	tags=64%, list=29%, signal=47%	22943/4804/10500/8482/7025/4854/4776/10501/9353/3569/6356/56920/7474/4035/3956/9723/54910/1910/10220/7040/7431/7068/8829/9037/57556/3553/55558/6405/811/7869/10505/1522/5530/5764/5566/23462
BP	GO:0003013	circulatory system process	77	0.467704	1.75142	0.0018797	0.00730753	0.00335143	279	tags=51%, list=22%, signal=42%	1113/183/2006/1511/5020/6271/9353/5743/6781/4881/1490/654/1359/7026/1909/7432/5155/1910/7424/8862/3757/94/1908/7042/2149/7040/6387/133/7423/7068/7010/79924/4311/5732/5742/54567/1674/5467/3162
BP	GO:0010817	regulation of hormone levels	77	0.513485	1.92286	0.0018797	0.00730753	0.00335143	202	tags=36%, list=16%, signal=33%	1113/6343/183/5950/1511/1382/3589/5947/5156/3624/5045/3569/8431/4035/654/1359/2850/2260/308/7432/1593/8862/4828/353500/4856/8425/1908/8614
BP	GO:0051962	positive regulation of nervous system development	77	0.552695	2.06969	0.0018797	0.00730753	0.00335143	328	tags=53%, list=26%, signal=42%	22943/183/1382/4804/3897/5020/8482/5365/9353/5914/3569/23529/2242/2335/7474/4035/654/2260/7424/146433/2896/7040/6387/3082/51330/6925/5915/8829/4311/3976/3556/23129/604/9037/57556/3553/6280/5967/55558/5361/2852
BP	GO:0001935	endothelial cell proliferation	53	0.627159	2.20012	0.00188324	0.00730753	0.00335143	291	tags=66%, list=23%, signal=53%	10344/7057/4804/5365/6356/7474/654/7026/2260/187/5228/7857/1960/7432/5155/7424/8862/2324/94/8742/6387/7423/7010/3791/3164/2247/8829/7046/54567/10000/2321/8828/3162/9037/6347
BP	GO:0007268	chemical synaptic transmission	53	0.512478	1.79781	0.00188324	0.00730753	0.00335143	159	tags=25%, list=13%, signal=22%	6750/6343/22943/1000/183/5020/4776/4920/5743/5914/1960/5881/2770
BP	GO:0050768	negative regulation of neurogenesis	53	0.545109	1.91229	0.00188324	0.00730753	0.00335143	373	tags=66%, list=29%, signal=49%	22943/4804/10500/8482/7025/4854/4776/10501/9353/3569/6356/56920/7474/4035/3956/9723/54910/1910/10220/7040/7431/7068/8829/9037/57556/3553/55558/6405/811/7869/10505/1522/5530/5764/23462
BP	GO:0060537	muscle tissue development	53	0.560036	1.96465	0.00188324	0.00730753	0.00335143	254	tags=40%, list=20%, signal=33%	22943/183/2006/5950/5156/26585/3488/5159/5914/7474/7026/2260/2022/7042/7040/2247/5915/1466/7046/54567/1901
BP	GO:0072001	renal system development	53	0.635574	2.22964	0.00188324	0.00730753	0.00335143	252	tags=64%, list=20%, signal=54%	9244/183/5950/9500/1286/5156/7380/80310/4854/5159/9353/5154/5914/7474/1282/654/2260/5228/10409/5155/6382/10220/7042/7040/6385/7010/2247/5915/8829/4311/8772/7046/25959/3976
BP	GO:0098916	anterograde trans-synaptic signaling	53	0.512478	1.79781	0.00188324	0.00730753	0.00335143	159	tags=25%, list=13%, signal=22%	6750/6343/22943/1000/183/5020/4776/4920/5743/5914/1960/5881/2770
BP	GO:0001655	urogenital system development	58	0.620018	2.21038	0.00188679	0.00730753	0.00335143	252	tags=59%, list=20%, signal=49%	9244/183/5950/9500/1286/5156/7380/80310/4854/5159/9353/5154/5914/7474/1282/654/2260/5228/10409/5155/6382/10220/7042/7040/6385/7010/2247/5915/8829/4311/8772/7046/25959/3976
BP	GO:0007423	sensory organ development	55	0.523796	1.84912	0.00188679	0.00730753	0.00335143	251	tags=49%, list=20%, signal=41%	2535/5950/5156/3624/5159/4920/5914/9547/7043/1050/7474/1282/654/2260/8013/3198/94/10220/7042/7040/6385/7431/7068/5915/8829/7046/54567
BP	GO:0010721	negative regulation of cell development	61	0.524249	1.88708	0.00188679	0.00730753	0.00335143	373	tags=61%, list=29%, signal=45%	22943/4804/10500/8482/7025/4854/4776/10501/9353/3569/6356/5744/56920/7474/4035/3956/9723/54910/1910/10220/7040/7431/7068/8829/9037/57556/3553/55558/6405/811/4070/7869/10505/1522/5530/5764/23462
BP	GO:0010769	regulation of cell morphogenesis involved in differentiation	58	0.620191	2.21099	0.00188679	0.00730753	0.00335143	367	tags=60%, list=29%, signal=45%	1000/1382/4804/3897/10500/8482/10630/5365/4776/6383/10501/9353/2335/56920/7474/4035/5881/9723/54910/6387/51330/8829/23129/9037/57556/55558/6405/5361/811/4070/7869/10505/6091/5530/659
BP	GO:0030198	extracellular matrix organization	55	0.610771	2.15616	0.00188679	0.00730753	0.00335143	243	tags=56%, list=19%, signal=48%	7448/183/2006/1511/1286/7057/5156/3491/10630/26585/5045/5154/3569/3915/1490/2335/2/4035/1282/8038/3384/2022/5155/649/50509/7042/7040/3791/2247/101/7046
BP	GO:0033002	muscle cell proliferation	58	0.496233	1.76908	0.00188679	0.00730753	0.00335143	287	tags=48%, list=23%, signal=39%	183/2006/347/5950/7057/4969/80310/3488/4854/5159/5743/3569/4881/7043/2260/8013/7432/5155/8862/4856/5739/7042/2247/7046/1901/5467/3162/10203
BP	GO:0043542	endothelial cell migration	61	0.51047	1.83748	0.00188679	0.00730753	0.00335143	280	tags=52%, list=22%, signal=43%	183/7057/26585/9353/5743/6781/8817/7474/7026/2260/7857/1960/5155/7424/2896/4856/2324/94/8742/7040/7010/3791/3164/2247/8829/7046/54567/10000/23129/8828/3162/9037
BP	GO:0048638	regulation of developmental growth	61	0.519858	1.87128	0.00188679	0.00730753	0.00335143	367	tags=54%, list=29%, signal=40%	3481/5950/1382/3897/10500/8482/10501/2335/2261/56920/7474/4035/2260/10409/9723/54910/8614/6387/51330/2247/8829/7046/5467/9037/57556/5967/3643/55558/6405/7869/10505/1906/659
BP	GO:0001936	regulation of endothelial cell proliferation	52	0.633654	2.21509	0.00189394	0.00730753	0.00335143	291	tags=67%, list=23%, signal=54%	10344/7057/4804/5365/6356/7474/654/7026/2260/187/5228/7857/1960/7432/5155/7424/8862/2324/94/8742/6387/7423/7010/3791/3164/2247/8829/7046/54567/10000/2321/8828/3162/9037/6347
BP	GO:0009914	hormone transport	62	0.469169	1.6904	0.00189394	0.00730753	0.00335143	216	tags=34%, list=17%, signal=30%	1113/6343/183/5950/3589/3624/3569/8431/4035/654/2850/2260/308/7432/8862/4828/353500/4856/8425/1908/133
BP	GO:0010632	regulation of epithelial cell migration	52	0.509348	1.78054	0.00189394	0.00730753	0.00335143	369	tags=65%, list=29%, signal=48%	183/7057/2252/9353/5743/6781/8817/7474/7026/2260/5155/7424/2896/2324/94/7042/7040/7010/3791/2247/8829/54567/10000/8828/3162/9037/6714/811/4070/2624/1906/5764/659/3725
BP	GO:0043062	extracellular structure organization	62	0.590629	2.12802	0.00189394	0.00730753	0.00335143	243	tags=56%, list=19%, signal=48%	7448/183/2006/1511/1286/7057/5156/3491/5360/10630/26585/948/5045/5154/3569/3915/1490/2335/2/4035/1282/8038/3384/2022/5155/649/50509/6382/7042/7040/6385/3791/2247/101/7046
BP	GO:0045766	positive regulation of angiogenesis	52	0.517355	1.80853	0.00189394	0.00730753	0.00335143	292	tags=58%, list=23%, signal=46%	7057/6271/5743/6356/8817/7075/7474/718/8038/187/5228/2022/7424/51129/2896/94/8742/3082/133/7423/7010/79924/3791/2247/8829/10000/2321/3162/9037/3553
BP	GO:0046879	hormone secretion	62	0.469169	1.6904	0.00189394	0.00730753	0.00335143	216	tags=34%, list=17%, signal=30%	1113/6343/183/5950/3589/3624/3569/8431/4035/654/2850/2260/308/7432/8862/4828/353500/4856/8425/1908/133
BP	GO:0060485	mesenchyme development	62	0.494378	1.78123	0.00189394	0.00730753	0.00335143	379	tags=66%, list=30%, signal=49%	10500/8482/10630/26585/5159/10501/3569/7043/2335/56920/7474/2260/1909/10409/2022/9723/54910/1910/4902/94/309/1908/7042/7040/3082/1601/8829/7046/8828/9037/57556/3553/6405/7869/10505/5595/1906/6091/659/23462/9839
BP	GO:0007178	transmembrane receptor protein serine/threonine kinase signaling pathway	57	0.672065	2.3821	0.00189753	0.00730753	0.00335143	312	tags=61%, list=25%, signal=48%	22943/4053/7057/64388/3491/3624/4054/2615/26585/4920/5045/11167/7043/4052/7474/654/135228/3303/2022/353500/4856/94/8425/10220/7042/7040/7431/1601/7046/91/93/4756/2353/3625/6714
BP	GO:1904018	positive regulation of vasculature development	57	0.51704	1.83262	0.00189753	0.00730753	0.00335143	292	tags=56%, list=23%, signal=45%	7057/80310/6271/5743/6356/8817/7075/7474/718/8038/187/5228/2022/5155/7424/51129/2896/94/8742/3082/133/7423/7010/79924/3791/2247/8829/10000/2321/3162/9037/3553
BP	GO:0014706	striated muscle tissue development	50	0.547964	1.89978	0.00190476	0.00730753	0.00335143	254	tags=38%, list=20%, signal=32%	22943/183/2006/5950/5156/26585/5159/5914/7474/7026/2260/2022/7042/7040/2247/5915/7046/54567/1901
BP	GO:0030900	forebrain development	50	0.551487	1.912	0.00190476	0.00730753	0.00335143	280	tags=46%, list=22%, signal=37%	6343/22943/1000/3624/8482/4854/9353/5914/558/6751/7474/4035/7026/2260/8013/5881/10395/6387/5915/8829/8828/4929/9037
BP	GO:0046883	regulation of hormone secretion	50	0.504132	1.74782	0.00190476	0.00730753	0.00335143	201	tags=36%, list=16%, signal=32%	1113/6343/183/5950/3589/3624/8431/4035/654/2850/2260/308/7432/8862/4828/353500/4856/1908
BP	GO:0050731	positive regulation of peptidyl-tyrosine phosphorylation	50	0.509104	1.76506	0.00190476	0.00730753	0.00335143	168	tags=34%, list=13%, signal=31%	7448/3481/9244/183/3589/2252/1489/26585/948/1437/3569/23529/2261/654/1440/5155/9021
BP	GO:0051346	negative regulation of hydrolase activity	50	0.575585	1.99555	0.00190476	0.00730753	0.00335143	212	tags=38%, list=17%, signal=33%	7448/183/51050/7057/4804/6590/5365/9353/5045/5743/2/718/135228/10406/3730/51129/5962/7042/3082
BP	GO:0003012	muscle system process	51	0.499831	1.73788	0.0019084	0.00730753	0.00335143	368	tags=53%, list=29%, signal=39%	1113/183/5020/3488/5743/6781/1490/1909/8013/1910/3757/309/1908/2149/7431/7423/7169/1674/3162/10203/3553/2852/140465/18/1906/5530/5566
BP	GO:0048762	mesenchymal cell differentiation	54	0.496004	1.74383	0.0019084	0.00730753	0.00335143	356	tags=63%, list=28%, signal=47%	10500/8482/10630/26585/10501/3569/7043/2335/56920/7474/2260/1909/2022/9723/54910/1910/4902/309/1908/7042/7040/3082/1601/8829/7046/8828/9037/57556/3553/6405/7869/10505/5595/1906
BP	GO:0019884	antigen processing and presentation of exogenous antigen	62	-0.477501	-1.82135	0.0021097	0.00761186	0.003491	284	tags=40%, list=22%, signal=33%	2207/3136/2209/5720/972/50856/1520/653361/3115/3134/1536/5696/3123/5721/3122/3112/3108/3117/6891/3113/3119/3109/3127/3111/6890
BP	GO:0050853	B cell receptor signaling pathway	60	-0.627638	-2.38418	0.00213675	0.00761186	0.003491	325	tags=67%, list=26%, signal=52%	596/28455/5293/3500/28395/3514/973/695/28410/4067/6850/3932/28457/28444/28434/28452/28468/3542/28442/5579/930/28392/28448/28424/28638/26228/3702/5788/640/3507/28526/28473/933/3495/28423/931/952/28426/28414/1493
BP	GO:0019882	antigen processing and presentation	73	-0.466532	-1.84169	0.00214592	0.00761186	0.003491	321	tags=44%, list=25%, signal=35%	30835/3832/51752/2207/3136/2209/5720/972/50856/1520/653361/3115/3134/1536/5696/3123/5721/3122/3112/6363/3108/3117/64167/6891/3113/3119/3109/3127/925/3111/6890/1236
BP	GO:0002478	antigen processing and presentation of exogenous peptide antigen	59	-0.491891	-1.86313	0.00215054	0.00761186	0.003491	284	tags=42%, list=22%, signal=34%	2207/3136/2209/5720/972/50856/1520/653361/3115/3134/1536/5696/3123/5721/3122/3112/3108/3117/6891/3113/3119/3109/3127/3111/6890
BP	GO:0006958	complement activation, classical pathway	72	-0.552099	-2.17426	0.00215054	0.00761186	0.003491	323	tags=69%, list=26%, signal=55%	3538/28822/28439/714/28912/3502/28420/28816/28455/28919/28815/3500/28395/3514/28778/713/28793/28823/28817/28881/28809/28410/28457/28444/28434/28452/28796/28468/28903/3542/28797/28442/28908/28392/28448/28940/28424/28638/28907/28776/28876/3507/28937/28526/28473/3495/28423/1380/28426/28414
BP	GO:0048002	antigen processing and presentation of peptide antigen	65	-0.480758	-1.85981	0.00215517	0.00761186	0.003491	321	tags=45%, list=25%, signal=35%	30835/3832/51752/2207/3136/2209/5720/972/50856/1520/653361/3115/3134/1536/5696/3123/5721/3122/3112/3108/3117/64167/6891/3113/3119/3109/3127/3111/6890
BP	GO:0002433	immune response-regulating cell surface receptor signaling pathway involved in phagocytosis	78	-0.489053	-1.955	0.0021645	0.00761186	0.003491	415	tags=56%, list=33%, signal=40%	3055/3538/2268/28822/28439/28912/3502/28420/28816/961/28919/28815/3500/28395/3514/28778/28793/2209/28823/28817/28881/28809/4067/6850/28457/28434/28452/28796/28903/3542/2214/28797/28442/28908/28392/919/28940/28424/5788/917/28907/28776/28876/28937
BP	GO:0002455	humoral immune response mediated by circulating immunoglobulin	78	-0.547362	-2.18809	0.0021645	0.00761186	0.003491	323	tags=56%, list=26%, signal=45%	28455/28919/28815/3500/28395/3514/28778/713/28793/28823/28817/28881/28809/28410/28457/28444/28434/28452/28796/28468/28903/3542/28797/28442/28908/28392/28448/28940/28424/28638/3119/5788/28907/28776/28876/3507/28937/28526/28473/3495/28423/1380/28426/28414
BP	GO:0038096	Fc-gamma receptor signaling pathway involved in phagocytosis	78	-0.489053	-1.955	0.0021645	0.00761186	0.003491	415	tags=56%, list=33%, signal=40%	3055/3538/2268/28822/28439/28912/3502/28420/28816/961/28919/28815/3500/28395/3514/28778/28793/2209/28823/28817/28881/28809/4067/6850/28457/28434/28452/28796/28903/3542/2214/28797/28442/28908/28392/919/28940/28424/5788/917/28907/28776/28876/28937
BP	GO:0050852	T cell receptor signaling pathway	70	-0.571886	-2.24593	0.0021645	0.00761186	0.003491	277	tags=46%, list=22%, signal=38%	10385/10892/3635/695/50943/79908/3932/5720/3937/3115/5696/3123/28589/5721/919/3122/7535/28755/940/3117/3113/915/3119/3702/916/5788/5588/3127/917/28664/1236/1493
BP	GO:0002377	immunoglobulin production	81	-0.504458	-2.02732	0.0021692	0.00761186	0.003491	303	tags=52%, list=24%, signal=42%	28919/28815/3514/28778/28793/28823/695/50943/28817/4683/28881/28809/9466/28891/28796/3575/28903/28826/28797/28908/28943/28814/10673/940/28940/959/3119/5788/28677/28900/28907/28664/28776/28876/28937/28775/28870/933/28774/28906/28781/28802
BP	GO:0072376	protein activation cascade	81	-0.432405	-1.73775	0.0021692	0.00761186	0.003491	323	tags=54%, list=26%, signal=43%	28455/28919/28815/3500/28395/3514/28778/713/28793/28823/28817/28881/28809/28410/28457/28444/28434/28452/28796/28468/28903/3542/28797/28442/28908/930/28392/2161/28448/28940/28424/28638/28907/28776/28876/3507/28937/28526/28473/3495/28423/1380/28426/28414
BP	GO:0038094	Fc-gamma receptor signaling pathway	79	-0.492373	-1.97358	0.00217865	0.00761186	0.003491	415	tags=57%, list=33%, signal=41%	3055/3538/2268/28822/28439/28912/3502/28420/28816/961/28919/28815/3500/28395/3514/2207/28778/28793/2209/28823/28817/28881/28809/4067/6850/28457/28434/28452/28796/28903/3542/2214/28797/28442/28908/28392/919/28940/28424/5788/917/28907/28776/28876/28937
BP	GO:0016064	immunoglobulin mediated immune response	100	-0.534656	-2.22867	0.00218341	0.00761186	0.003491	330	tags=56%, list=26%, signal=45%	7037/28455/28919/28815/3500/28395/3514/2207/28778/713/28793/3635/28823/695/50943/28817/4683/28881/28809/9466/28410/28457/28444/28434/28452/972/28796/28468/28903/3542/28797/28442/28908/930/28392/28448/940/28940/959/28424/28638/3119/5788/28907/28776/28876/3507/28937/51311/28526/28473/3495/28423/1380/28426/28414
BP	GO:0050871	positive regulation of B cell activation	66	-0.48711	-1.88692	0.00219298	0.00761186	0.003491	348	tags=58%, list=27%, signal=44%	3502/28420/1880/115650/7037/596/28455/3500/28395/3514/3635/695/28410/6850/28457/28444/28434/28452/972/28468/3542/28442/28392/3574/28448/10673/940/28424/28638/5788/3507/28526/28473/3495/28423/952/28426/28414
BP	GO:0002431	Fc receptor mediated stimulatory signaling pathway	82	-0.472738	-1.909	0.0021978	0.00761186	0.003491	415	tags=55%, list=33%, signal=39%	3055/3538/2268/28822/28439/28912/3502/28420/28816/961/28919/28815/3500/28395/3514/2207/28778/28793/2209/28823/28817/28881/28809/4067/6850/28457/28434/28452/28796/28903/3542/2214/28797/28442/28908/28392/919/28940/28424/5788/917/28907/28776/28876/28937
BP	GO:0050864	regulation of B cell activation	82	-0.495011	-1.99894	0.0021978	0.00761186	0.003491	372	tags=57%, list=29%, signal=43%	3502/472/28420/4332/1880/115650/7037/596/28455/3500/28395/3514/3635/695/50943/9466/28410/4067/6850/28457/28444/28434/28452/972/28468/3542/28442/930/28392/64092/3574/28448/10673/940/28424/28638/5788/3507/28526/28473/933/3495/28423/952/28426/28414/1493
BP	GO:0046651	lymphocyte proliferation	94	-0.431967	-1.78423	0.00221239	0.00761186	0.003491	277	tags=41%, list=22%, signal=35%	10385/973/10892/3635/695/50943/80380/942/4067/3070/6850/972/3575/4064/3115/930/3574/923/944/3594/6363/10673/7535/940/3559/3113/959/3659/3109/916/5788/5588/6352/933/1380/931/952/1493/3620
BP	GO:0051251	positive regulation of lymphocyte activation	147	-0.435218	-1.90855	0.00222222	0.00761186	0.003491	332	tags=46%, list=26%, signal=38%	961/8764/7037/596/28455/30835/920/3500/28395/3514/10385/10892/3635/695/50943/80380/1326/942/28410/4067/6850/3932/28457/28444/64581/28434/28452/972/28468/3575/1803/3542/28442/3115/28392/3134/3574/923/28448/3594/6363/10673/7535/940/3559/3113/959/28424/28638/3109/916/5788/5588/6352/3507/5133/28526/1236/28473/3495/29851/28423/55423/952/28426/28414/1493
BP	GO:0032943	mononuclear cell proliferation	95	-0.431768	-1.78838	0.00222717	0.00761186	0.003491	277	tags=41%, list=22%, signal=35%	10385/973/10892/3635/695/50943/80380/942/4067/3070/6850/972/3575/4064/3115/930/3574/923/944/3594/6363/10673/7535/940/3559/3113/959/3659/3109/916/5788/5588/6352/933/1380/931/952/1493/3620
BP	GO:0019724	B cell mediated immunity	101	-0.515664	-2.14785	0.00223214	0.00761186	0.003491	330	tags=55%, list=26%, signal=45%	7037/28455/28919/28815/3500/28395/3514/2207/28778/713/28793/3635/28823/695/50943/28817/4683/28881/28809/9466/28410/28457/28444/28434/28452/972/28796/28468/28903/3542/28797/28442/28908/930/28392/28448/940/28940/959/28424/28638/3119/5788/28907/28776/28876/3507/28937/51311/28526/28473/3495/28423/1380/28426/28414
BP	GO:0050851	antigen receptor-mediated signaling pathway	122	-0.607211	-2.58935	0.00223714	0.00761186	0.003491	326	tags=57%, list=26%, signal=46%	11118/596/28455/920/5293/3500/28395/3514/10385/973/10892/3635/695/50943/79908/28410/4067/6850/3932/28457/28444/28434/28452/5720/28468/3937/3542/28442/3115/5579/930/28392/28448/5696/3123/28589/5721/919/3122/7535/28755/940/3117/3113/915/28424/28638/3119/26228/3702/916/5788/5588/3127/640/917/28664/3507/28526/1236/28473/933/3495/28423/931/952/28426/28414/1493
BP	GO:0002449	lymphocyte mediated immunity	141	-0.483281	-2.10253	0.00224215	0.00761186	0.003491	341	tags=50%, list=27%, signal=41%	28816/3004/7037/11118/28455/28919/28815/3500/28395/3514/2207/28778/713/4277/3136/28793/10892/3635/28823/695/50943/28817/4683/28881/28809/9466/28410/28457/28444/28434/28452/972/28796/28468/3575/28903/3542/28797/28442/28908/930/28392/3134/28448/3594/940/28940/959/28424/28638/3119/5551/5788/925/28907/10225/28776/28876/3507/28937/51311/28526/28473/3495/28423/4068/1380/28426/3002/28414
BP	GO:0042110	T cell activation	144	-0.391146	-1.71091	0.00224719	0.00761186	0.003491	332	tags=40%, list=26%, signal=33%	961/8764/7037/596/30835/920/5293/2207/27240/10385/4277/10892/50943/80380/1326/942/4067/6850/3932/64581/972/50856/3575/1803/64919/3115/3574/923/944/3594/6363/10673/7535/940/3559/3113/959/915/3659/3109/3702/914/916/5788/5588/917/6352/925/3683/3111/201633/5133/1236/29851/55423/1493/3620
BP	GO:0006909	phagocytosis	143	-0.411263	-1.79622	0.00225734	0.00761186	0.003491	341	tags=42%, list=27%, signal=35%	28816/9938/961/28455/3689/28919/28815/3500/28395/3514/3601/2207/28778/28793/2209/28823/28817/28881/28809/28410/4067/6850/28457/28444/64581/28434/28452/28796/28468/28903/3542/2214/28797/28442/28908/146722/28392/28448/919/28940/3560/28424/28638/26228/5788/917/3683/28907/28776/28876/4233/3507/28937/28526/28473/3495/28423/55423/28426/28414
BP	GO:0042113	B cell activation	107	-0.495149	-2.071	0.00226244	0.00761186	0.003491	372	tags=58%, list=29%, signal=45%	3502/472/28420/4332/1880/115650/7037/596/28455/2185/5293/3500/28395/3514/973/10892/3635/684/695/50943/4683/9466/28410/4067/6850/28457/28444/3676/28434/28452/972/28468/3575/29760/3542/4064/28442/5579/930/28392/64092/3574/28448/10673/7535/940/959/28424/28638/5788/3507/28526/28473/933/3495/28423/1380/931/952/28426/28414/1493
BP	GO:0002460	adaptive immune response based on somatic recombination of immune receptors built from immunoglobulin superfamily domains	150	-0.474006	-2.07823	0.00226757	0.00761186	0.003491	344	tags=49%, list=27%, signal=41%	115650/28816/3004/7037/11118/28455/920/28919/28815/3500/28395/3514/2207/28778/713/4277/3136/28793/10892/3635/28823/695/50943/28817/4683/28881/28809/9466/28410/28457/28444/28434/28452/972/28796/28468/3575/28903/3542/28797/28442/28908/930/28392/3134/10068/28448/3594/6363/10673/940/28940/959/28424/28638/3119/5551/5788/5588/925/28907/28776/28876/3507/28937/51311/28526/28473/3495/28423/1380/28426/1056…
BP	GO:0098542	defense response to other organism	158	-0.368786	-1.61968	0.00226757	0.00761186	0.003491	325	tags=38%, list=26%, signal=32%	8764/596/28455/51284/920/8638/3500/28395/3514/2207/23586/4277/684/9466/28410/64135/2634/6850/28457/28444/64581/28434/28452/2635/7098/8519/28468/3542/28442/28392/60489/28448/944/6772/10346/3594/3559/330/3659/28424/28638/1755/5551/5788/3507/51311/28526/10578/28473/3495/28423/4843/4321/5320/28426/10563/9447/28414/4283/3627
BP	GO:0002696	positive regulation of leukocyte activation	161	-0.410467	-1.80794	0.00229358	0.00766538	0.00351555	332	tags=45%, list=26%, signal=38%	961/8764/7037/596/28455/30835/3689/920/3500/28395/3514/2207/10385/10892/3635/695/50943/80380/1326/942/28410/4067/6850/3932/28457/28444/64581/6348/28434/28452/972/28468/3575/1803/3542/28442/3115/28392/3134/3574/923/28448/3594/6363/10673/7535/940/3559/3113/959/28424/28638/3109/26228/914/916/5788/5588/6352/3507/5133/28526/1236/28473/3495/29851/28423/55423/952/28426/28414/1493
BP	GO:0051249	regulation of lymphocyte activation	176	-0.440675	-1.96592	0.00232558	0.0077253	0.00354303	332	tags=44%, list=26%, signal=38%	961/8764/7037/596/28455/30835/920/3500/28395/3514/27240/10385/10892/3635/695/50943/80380/1326/942/9466/28410/4067/6850/3932/28457/28444/64581/28434/28452/972/28468/3575/1803/3542/28442/3115/930/28392/3134/64092/3574/923/28448/944/3594/6363/10673/7535/940/3559/3113/959/3659/28424/28638/3109/914/916/5788/5588/6352/3111/201633/3507/5133/28526/1236/28473/933/3495/29851/28423/55423/952/28426/28414/149…
BP	GO:0002694	regulation of leukocyte activation	201	-0.404105	-1.84087	0.00234192	0.0077253	0.00354303	332	tags=42%, list=26%, signal=37%	961/8764/7037/596/28455/30835/3689/920/3500/28395/3514/2207/27240/10385/10892/3635/695/50943/80380/1326/942/9466/28410/4067/6850/3932/28457/28444/64581/6348/28434/28452/972/28468/3575/1803/3542/28442/3115/146722/930/28392/3134/64092/3574/923/28448/944/3594/6376/8832/6363/10673/7535/940/3559/3113/959/3659/28424/28638/3109/26228/914/916/5788/5588/6352/3111/201633/3507/5133/28526/1236/28473/933/3495…
BP	GO:0050867	positive regulation of cell activation	167	-0.391595	-1.73217	0.00234192	0.0077253	0.00354303	332	tags=44%, list=26%, signal=38%	961/8764/7037/5341/596/28455/30835/3689/920/3500/28395/3514/2207/10385/10892/3635/695/50943/80380/1326/942/28410/4067/6850/3932/28457/28444/64581/6348/28434/28452/972/28468/3575/1803/3542/28442/3115/28392/3134/3574/923/28448/3594/6363/10673/7535/940/3559/3113/959/28424/28638/3109/26228/914/916/5788/5588/6352/3717/3507/5133/28526/1236/28473/3495/29851/28423/55423/952/28426/28414/1493
BP	GO:0002768	immune response-regulating cell surface receptor signaling pathway	198	-0.518376	-2.3517	0.00236407	0.00774973	0.00355423	326	tags=47%, list=26%, signal=42%	11118/596/28455/30835/920/28919/28815/5293/3500/28395/3514/2207/28778/10385/4277/973/28793/2209/10892/3635/28823/695/50943/28817/79908/28881/28809/28410/4067/6850/3932/28457/28444/28434/28452/5720/28796/50856/28468/3937/28903/1240/3542/2214/28797/28442/3115/28908/5579/930/28392/28448/5696/3123/28589/5721/919/3122/7535/28755/940/28940/3117/3113/915/28424/28638/3119/26228/3702/916/5788/5588/3127/64…
BP	GO:0050865	regulation of cell activation	213	-0.366126	-1.67764	0.00236967	0.00774973	0.00355423	332	tags=41%, list=26%, signal=36%	961/8764/7037/5341/596/28455/30835/3689/920/3500/28395/3514/2207/27240/10385/10892/3635/695/50943/80380/1326/942/9466/28410/4067/6850/3932/28457/28444/64581/6348/28434/28452/972/28468/3575/1803/3542/28442/3115/146722/930/28392/3134/64092/3574/923/28448/944/3594/6376/8832/6363/10673/7535/940/3559/3113/959/3659/28424/28638/3109/26228/914/916/5788/5588/6352/3717/3111/201633/3507/5133/28526/1236/2847…
BP	GO:0002429	immune response-activating cell surface receptor signaling pathway	188	-0.550559	-2.47738	0.00238095	0.00775336	0.0035559	326	tags=50%, list=26%, signal=44%	11118/596/28455/30835/920/28919/28815/5293/3500/28395/3514/2207/28778/10385/4277/973/28793/2209/10892/3635/28823/695/50943/28817/79908/28881/28809/28410/4067/6850/3932/28457/28444/28434/28452/5720/28796/50856/28468/3937/28903/1240/3542/2214/28797/28442/3115/28908/5579/930/28392/28448/5696/3123/28589/5721/919/3122/7535/28755/940/28940/3117/3113/915/28424/28638/3119/26228/3702/916/5788/5588/3127/64…
BP	GO:0046649	lymphocyte activation	230	-0.455081	-2.10723	0.00239808	0.00777591	0.00356624	332	tags=44%, list=26%, signal=40%	961/8764/7037/596/28455/30835/3689/2185/920/5293/3500/28395/3514/2207/27240/10385/4277/973/10892/3635/684/695/50943/80380/1326/4683/942/9466/28410/4067/3070/6850/3932/28457/28444/3676/64581/28434/28452/972/50856/28468/3575/29760/1803/3542/4064/64919/28442/3115/5579/930/28392/3134/64092/3574/923/28448/944/3594/6363/10320/10673/7535/940/3559/3113/959/915/3659/28424/28638/3109/5551/3702/914/916/5788…
BP	GO:0002757	immune response-activating signal transduction	239	-0.483777	-2.2406	0.00246305	0.00795274	0.00364734	326	tags=44%, list=26%, signal=41%	11118/596/28455/30835/51284/3689/920/28919/28815/5293/3500/28395/3514/2207/28778/23586/10385/4277/973/28793/2209/10892/3635/28823/695/50943/28817/79908/28881/28809/28410/64135/4067/6850/3932/28457/28444/64581/28434/28452/5720/7098/28796/50856/28468/3937/28903/1520/1240/3542/2214/28797/28442/3115/28908/5579/146722/930/28392/28448/5696/3123/28589/5721/919/3122/7535/28755/940/28940/3117/330/3113/915…
BP	GO:0002253	activation of immune response	252	-0.437249	-2.03244	0.00251256	0.00807837	0.00370496	326	tags=43%, list=26%, signal=40%	11118/596/28455/30835/51284/3689/920/28919/28815/5293/3500/28395/3514/2207/28778/23586/713/10385/4277/973/28793/2209/10892/3635/28823/695/50943/28817/79908/28881/28809/28410/64135/4067/6850/3932/28457/28444/64581/28434/28452/5720/7098/28796/50856/28468/3937/28903/1520/1240/3542/2214/28797/28442/3115/28908/5579/146722/930/28392/28448/5696/3123/28589/5721/919/3122/7535/28755/940/28940/3117/330/3113…
BP	GO:0002764	immune response-regulating signaling pathway	250	-0.458502	-2.12626	0.00255754	0.00817509	0.00374932	326	tags=42%, list=26%, signal=39%	11118/596/28455/30835/51284/3689/920/28919/28815/5293/3500/28395/3514/2207/28778/23586/10385/4277/973/28793/2209/10892/3635/28823/695/50943/28817/79908/28881/28809/28410/64135/4067/6850/3932/28457/28444/64581/28434/28452/5720/7098/28796/50856/28468/3937/28903/1520/1240/3542/2214/28797/28442/3115/28908/5579/146722/930/28392/28448/5696/3123/28589/5721/919/3122/7535/28755/940/28940/3117/330/3113/915…
BP	GO:0002250	adaptive immune response	257	-0.636643	-2.95883	0.0025641	0.00817509	0.00374932	344	tags=61%, list=27%, signal=55%	115650/28816/54941/3004/8764/7037/11118/28455/30835/2185/920/28919/51752/28815/5293/3500/28395/3514/2207/27240/28778/713/4277/3136/973/28793/10892/3635/28823/695/50943/80380/28817/4683/79908/28881/942/28809/9466/28410/4067/6850/28457/28444/28891/28434/28452/972/28796/50856/28468/3575/28903/1520/28583/28567/3542/28826/28674/28797/28662/28442/3115/28908/5579/930/28392/3134/64092/8792/10068/28943/28…
BP	GO:0050778	positive regulation of immune response	305	-0.400776	-1.9088	0.00258398	0.00819126	0.00375673	332	tags=41%, list=26%, signal=40%	961/8764/7037/11118/596/28455/30835/51284/3689/920/28919/28815/5293/3500/28395/3514/2207/28778/23586/713/10385/4277/3136/973/28793/2209/10892/3635/28823/695/50943/28817/79908/28881/942/28809/9466/28410/64135/4067/6850/3932/28457/28444/64581/28434/28452/5720/972/7098/28796/50856/28468/3937/28903/1520/1240/3542/2214/28797/28442/3115/28908/5579/146722/930/28392/3134/28448/5696/3123/28589/5721/3594/9…
BP	GO:0045321	leukocyte activation	344	-0.327244	-1.57209	0.00259067	0.00819126	0.00375673	277	tags=31%, list=22%, signal=33%	10385/4277/3136/973/10892/3635/684/695/50943/80380/1326/4683/942/9466/28410/4067/3070/84329/3459/6850/3932/28457/28444/3676/64581/6348/28434/28452/972/7098/50856/28468/3937/64386/3575/3101/1520/29760/1803/3542/4064/64919/28442/3115/5579/146722/930/28392/3134/64092/3574/1536/923/28448/944/963/3594/6376/8832/6363/10320/10673/7535/940/3559/6402/3113/959/915/3659/28424/28638/3109/26228/5551/3702/914/…
BP	GO:0043207	response to external biotic stimulus	268	-0.323594	-1.51405	0.00263158	0.00825211	0.00378464	271	tags=29%, list=21%, signal=29%	4360/10892/684/695/50943/80380/942/9466/28410/64135/4067/3459/2634/6850/28457/28444/6355/64581/6348/28434/28452/2635/7098/8519/28468/1233/3542/4064/28442/28392/60489/8792/923/28448/944/6772/6367/10346/6374/3594/6376/1234/6351/6363/3559/330/3659/28424/28638/26228/1755/5551/5788/6352/3717/10225/3507/51311/28526/10578/1236/28473/3001/3495/28423/4843/4321/931/2263/5320/28426/10563/9447/28414/4283/362…
BP	GO:0051707	response to other organism	268	-0.323594	-1.51405	0.00263158	0.00825211	0.00378464	271	tags=29%, list=21%, signal=29%	4360/10892/684/695/50943/80380/942/9466/28410/64135/4067/3459/2634/6850/28457/28444/6355/64581/6348/28434/28452/2635/7098/8519/28468/1233/3542/4064/28442/28392/60489/8792/923/28448/944/6772/6367/10346/6374/3594/6376/1234/6351/6363/3559/330/3659/28424/28638/26228/1755/5551/5788/6352/3717/10225/3507/51311/28526/10578/1236/28473/3001/3495/28423/4843/4321/931/2263/5320/28426/10563/9447/28414/4283/362…
BP	GO:0009607	response to biotic stimulus	273	-0.318518	-1.4954	0.00265957	0.00826016	0.00378833	271	tags=29%, list=21%, signal=29%	4360/10892/684/695/50943/80380/942/9466/28410/64135/4067/3459/2634/6850/28457/28444/6355/64581/6348/28434/28452/2635/7098/8519/28468/1233/3542/4064/28442/28392/60489/8792/923/28448/944/6772/6367/10346/6374/3594/6376/1234/6351/6363/3559/330/3659/28424/28638/26228/1755/5551/5788/6352/3717/10225/3507/51311/28526/10578/1236/28473/3001/3495/28423/4843/4321/931/2263/5320/28426/10563/9447/28414/4283/362…
BP	GO:0045087	innate immune response	280	-0.327593	-1.53969	0.00265957	0.00826016	0.00378833	323	tags=35%, list=26%, signal=33%	28455/30835/51284/3689/6285/8638/51752/5293/3500/28395/3514/2207/23586/713/4277/3136/2209/4360/10892/684/695/28410/64135/4067/3459/2634/6850/28457/28444/6355/64581/6348/28434/28452/5720/2635/7098/50856/8519/28468/1520/6369/653361/3542/4064/28442/3115/6349/146722/28392/3134/2161/60489/1536/923/28448/5696/3123/6772/6367/10346/5721/3594/3122/6376/8832/6351/6363/3117/330/6846/3113/3659/28424/28638/31…
BP	GO:0050776	regulation of immune response	361	-0.413733	-1.99272	0.00266667	0.00826016	0.00378833	332	tags=40%, list=26%, signal=41%	961/8764/7037/11118/596/28455/30835/51284/3689/920/28919/51752/28815/5293/3500/28395/3514/2207/28778/23586/713/10385/4277/3136/973/28793/2209/10892/3635/684/28823/695/50943/28817/79908/28881/942/28809/9466/28410/64135/4067/3459/6850/10870/3932/28457/28444/3676/64581/28434/28452/5720/972/7098/28796/50856/8519/28468/3937/3575/28903/1520/1240/3542/2214/28797/28442/3115/28908/5579/146722/930/28392/31…
BP	GO:0001775	cell activation	377	-0.290331	-1.39867	0.00271739	0.00838321	0.00384476	277	tags=28%, list=22%, signal=32%	10385/4277/3136/973/10892/3635/684/695/50943/80380/1326/4683/942/9466/28410/4067/3070/84329/3459/6850/3932/28457/28444/3676/64581/6348/28434/28452/972/7098/50856/28468/3937/64386/3575/3101/1520/29760/1803/3542/4064/64919/28442/3115/5579/146722/930/28392/3134/64092/3574/1536/923/28448/944/963/3594/6376/8832/6363/10320/10673/7535/940/3559/6402/3113/959/915/3659/28424/28638/3109/26228/5551/3702/914/…
BP	GO:0002684	positive regulation of immune system process	398	-0.35512	-1.72467	0.00277778	0.00853495	0.00391436	284	tags=33%, list=22%, signal=37%	2207/28778/23586/713/10385/4277/3136/973/28793/2209/10892/3635/28823/695/50943/80380/1326/28817/79908/28881/942/28809/9466/28410/64135/4067/6850/3932/28457/28444/3676/6355/64581/6348/28434/28452/5720/972/7098/28796/4254/50856/28468/3937/3575/28903/1520/6369/1240/1803/3542/2214/28797/28442/3115/28908/5579/146722/930/28392/3134/3574/923/28448/5696/3123/28589/6772/5721/3594/919/3122/8832/6351/6363/1…
BP	GO:0006952	defense response	485	-0.292548	-1.44462	0.00289017	0.00884463	0.00405638	284	tags=29%, list=22%, signal=37%	2207/28778/23586/713/4277/3136/28793/2209/4360/10892/80709/684/28823/695/50943/28817/28881/28809/9466/28410/64135/4067/3459/2634/6850/28457/28444/6355/64581/6348/28434/28452/5720/2635/972/7098/2833/28796/50856/8519/28468/64386/28903/1520/6369/29760/1240/1803/1233/653361/3542/4064/28797/28442/3115/6349/28908/146722/930/28392/3134/2161/60489/27035/8792/1536/923/28448/5696/3123/944/6772/6367/10346/5…
BP	GO:0002682	regulation of immune system process	472	-0.349458	-1.71929	0.00290698	0.00886047	0.00406365	284	tags=32%, list=22%, signal=40%	2207/27240/28778/23586/713/10385/4277/3136/973/28793/2209/10892/3635/684/28823/695/50943/80380/1326/28817/79908/28881/942/28809/9466/28410/64135/4067/3459/6850/10870/3932/28457/28444/3676/6355/64581/6348/28434/28452/5720/972/7098/2833/28796/4254/50856/8519/28468/3937/3575/28903/1520/6369/1240/1803/3542/2214/28797/28442/3115/28908/5579/146722/930/28392/3134/60489/64092/3574/923/28448/5696/3123/944…
BP	GO:0043412	macromolecule modification	437	0.330823	1.55464	0.00308642	0.00933909	0.00428316	237	tags=24%, list=19%, signal=29%	7448/2167/3481/6368/9244/22943/10344/1000/183/4586/1511/3589/9500/5624/57007/7057/2252/5156/3491/1489/3624/9945/8482/80310/26585/3488/948/5159/6383/4920/1437/25759/9353/5743/5154/5914/558/11167/3569/23529/6356/8817/2242/4881/7043/3915/2162/7075/1490/1050/2335/2261/4052/56034/7474/4035/718/654/135228/3956/7026/3303/2260/187/5228/284340/7857/2022/1440/54910/5155/9021/1910/7424/4902/146433/90865/103…
BP	GO:0051173	positive regulation of nitrogen compound metabolic process	431	0.304459	1.42954	0.00309598	0.00933909	0.00428316	243	tags=24%, list=19%, signal=29%	7448/3481/6368/9244/22943/10344/1000/183/2535/3589/9500/57007/7057/4804/2252/5156/3491/1489/3624/8482/7025/80310/26585/4854/948/5159/4776/4920/1437/25759/5045/5743/5154/5914/3569/23529/6356/8817/7043/1490/1050/2335/2261/5196/56034/7474/4035/718/654/84433/7026/3303/2354/2260/187/5228/284340/8013/1960/7432/2022/1440/54910/5155/9021/1910/7424/146433/8862/90865/10395/27303/353500/2896/3198/2324/94/14…
BP	GO:0010604	positive regulation of macromolecule metabolic process	447	0.309819	1.45933	0.00310078	0.00933909	0.00428316	279	tags=27%, list=22%, signal=33%	7448/3481/6368/9244/22943/10344/1000/183/2535/3589/9500/57007/7057/4804/2252/5156/3491/1489/3624/8482/7025/80310/2615/26585/4854/948/5159/4776/4920/1437/25759/5045/5743/5154/5914/3569/23529/6356/8817/7043/8431/1490/1050/2335/2261/5196/56034/7474/4035/718/654/84433/7026/3303/2354/2260/187/5228/284340/8013/1960/7432/2022/6401/1440/54910/5155/9021/1910/7424/146433/8862/90865/10395/27303/353500/2896/…
BP	GO:0048870	cell motility	364	0.316185	1.46884	0.00323625	0.00967066	0.00443523	280	tags=31%, list=22%, signal=34%	7448/1113/6750/6368/10344/1000/183/347/57007/7057/5328/2252/5156/3897/3491/10500/5360/8482/1672/80310/10630/26585/3488/5159/5365/6383/4920/7056/10501/9353/5743/5154/6781/558/3569/6356/9547/8817/2242/3915/7075/1490/3554/2335/5196/56920/56034/7474/4035/7026/2260/5228/284340/308/7857/8013/1960/5881/2022/6401/9723/54910/5155/1910/7424/4902/90865/10395/6403/683/2896/4856/2324/94/8742/5962/6382/309/190…
BP	GO:0051674	localization of cell	364	0.316185	1.46884	0.00323625	0.00967066	0.00443523	280	tags=31%, list=22%, signal=34%	7448/1113/6750/6368/10344/1000/183/347/57007/7057/5328/2252/5156/3897/3491/10500/5360/8482/1672/80310/10630/26585/3488/5159/5365/6383/4920/7056/10501/9353/5743/5154/6781/558/3569/6356/9547/8817/2242/3915/7075/1490/3554/2335/5196/56920/56034/7474/4035/7026/2260/5228/284340/308/7857/8013/1960/5881/2022/6401/9723/54910/5155/1910/7424/4902/90865/10395/6403/683/2896/4856/2324/94/8742/5962/6382/309/190…
BP	GO:1902531	regulation of intracellular signal transduction	335	0.320796	1.47906	0.00329489	0.00980745	0.00449796	253	tags=25%, list=20%, signal=28%	6343/3481/6368/9244/22943/10344/1000/183/3589/9500/57007/3135/7057/2057/2252/5156/3491/1489/3624/8482/80310/3488/948/5159/4920/1437/25759/9353/5743/5154/558/3569/23529/6356/8817/4881/7043/1490/2335/2/2261/56034/7474/4035/654/84433/3956/3303/2260/187/284340/5881/2022/2770/1440/54910/5155/9021/10395/6403/683/353500/4856/2324/5962/10220/1908/7042/2149/58528/7040/6387/3082/6284/7010/6464/3791/2247/88…
BP	GO:0010648	negative regulation of cell communication	216	0.337023	1.47531	0.0034188	0.00984782	0.00451648	252	tags=25%, list=20%, signal=25%	1113/22943/1000/183/347/92747/3589/57007/3135/7057/64388/3624/6586/26585/3488/4854/4776/4920/1437/9353/5743/3569/7043/4052/5196/7474/4035/135228/3303/187/308/7857/2770/9021/8862/4828/10395/27303/353500/4856/5739/81792/7042/7040/6387/3082/133/1601/6004/8829/8772/7046/25959/54567/3976
BP	GO:0023057	negative regulation of signaling	216	0.337023	1.47531	0.0034188	0.00984782	0.00451648	252	tags=25%, list=20%, signal=25%	1113/22943/1000/183/347/92747/3589/57007/3135/7057/64388/3624/6586/26585/3488/4854/4776/4920/1437/9353/5743/3569/7043/4052/5196/7474/4035/135228/3303/187/308/7857/2770/9021/8862/4828/10395/27303/353500/4856/5739/81792/7042/7040/6387/3082/133/1601/6004/8829/8772/7046/25959/54567/3976
BP	GO:0006935	chemotaxis	188	0.346965	1.50273	0.00343643	0.00984782	0.00451648	327	tags=41%, list=26%, signal=36%	1113/6368/10344/57007/7057/5328/6036/2252/5156/3897/3491/6586/10500/8482/1672/80310/26585/5159/5365/10501/9353/5154/3569/6356/9547/8817/2242/5196/56920/7474/4035/123920/2260/5228/284340/7857/8013/1960/9723/54910/5155/1910/7424/4902/3730/683/4856/1908/7042/7040/6387/3082/7423/6464/3791/3164/2247/8829/101/1901/2321/23129/3680/8828/84818/9037/57556/6347/3553/6280/4756/112616/6714/3269/57402/55558/64…
BP	GO:0042330	taxis	188	0.346965	1.50273	0.00343643	0.00984782	0.00451648	327	tags=41%, list=26%, signal=36%	1113/6368/10344/57007/7057/5328/6036/2252/5156/3897/3491/6586/10500/8482/1672/80310/26585/5159/5365/10501/9353/5154/3569/6356/9547/8817/2242/5196/56920/7474/4035/123920/2260/5228/284340/7857/8013/1960/9723/54910/5155/1910/7424/4902/3730/683/4856/1908/7042/7040/6387/3082/7423/6464/3791/3164/2247/8829/101/1901/2321/23129/3680/8828/84818/9037/57556/6347/3553/6280/4756/112616/6714/3269/57402/55558/64…
BP	GO:0043408	regulation of MAPK cascade	153	0.381135	1.60977	0.00352734	0.00984782	0.00451648	243	tags=32%, list=19%, signal=29%	3481/6368/22943/10344/1000/3589/9500/57007/7057/5156/3491/3624/8482/80310/948/5159/4920/25759/5154/3569/6356/8817/7043/1490/2335/2261/56034/7474/4035/654/2260/284340/54910/5155/353500/2324/10220/1908/7042/2149/7040/3082/7010/6464/3791/2247/8829/101/7046
BP	GO:0006887	exocytosis	156	0.379044	1.60254	0.00353357	0.00984782	0.00451648	217	tags=24%, list=17%, signal=22%	1113/5004/3481/5005/1511/3310/7057/5328/6036/6590/948/978/5154/2242/7043/2162/2335/2/5196/718/135228/3303/308/8013/1508/5155/7424/6403/683/2896/6382/7042/7040/6385/3082/6284/7423
BP	GO:0045892	negative regulation of transcription, DNA-templated	108	0.391048	1.55949	0.00357143	0.00984782	0.00451648	386	tags=48%, list=30%, signal=37%	2167/3481/22943/9500/7025/4854/6271/948/4776/1437/5914/8431/1050/7474/654/7026/3303/2354/2260/8013/10409/5155/23466/1910/7040/7068/6464/1601/5915/25959/3727/54567/6097/604/4929/5467/93/2063/2908/6714/7376/811/8440/7292/2624/1906/3725/23462/602/9839/6256/860
BP	GO:0009890	negative regulation of biosynthetic process	143	0.371127	1.54849	0.00357782	0.00984782	0.00451648	386	tags=45%, list=30%, signal=36%	2167/3481/22943/9500/3624/7025/3488/4854/6271/948/4776/1437/5154/5914/3569/8431/1050/5196/7474/654/7026/3303/2354/2260/8013/10409/5155/23466/1910/94/7040/7068/6464/1601/5915/25959/3727/54567/5167/6097/604/3953/4929/5467/93/2063/2908/3625/6714/7376/2852/811/8440/10447/7292/2624/1906/6282/659/3725/23462/602/9839/6256/860
BP	GO:0010243	response to organonitrogen compound	149	0.390656	1.63575	0.00357782	0.00984782	0.00451648	369	tags=40%, list=29%, signal=32%	6750/3481/183/4804/2170/5156/5020/80310/3488/948/7056/9353/5743/6781/3569/1490/56034/4035/1282/2354/308/8013/2770/9021/1910/6382/8614/58528/7040/6387/7431/133/7010/6464/3164/8772/3727/5167/4929/19/3553/5967/2353/3625/6714/3643/3269/2852/975/5618/53905/18/5595/115/1906/51035/5530/5764/5566/3725
BP	GO:0009611	response to wounding	142	0.394975	1.64472	0.00359066	0.00984782	0.00451648	243	tags=30%, list=19%, signal=27%	7448/347/5624/7057/5328/2252/5156/3491/10630/948/5159/7056/5154/558/3569/7043/2162/1490/2335/2/5196/7474/4035/135228/3956/308/5155/6403/2896/4856/94/6382/309/7042/2149/7040/6385/133/51330/2247/8829/7046
BP	GO:0032870	cellular response to hormone stimulus	122	0.3945	1.61091	0.0036036	0.00984782	0.00451648	369	tags=41%, list=29%, signal=32%	6750/3481/183/3624/6586/7025/9353/6781/5914/8431/6751/7026/2354/5228/308/8013/1508/9021/5962/7040/7068/6464/1601/3164/5915/5732/25959/3727/5167/6097/3953/4929/5467/3553/2063/2908/5967/2353/3625/6714/3643/7376/2852/811/5618/7292/115/1906/5566/3725
BP	GO:0042060	wound healing	122	0.382148	1.56047	0.0036036	0.00984782	0.00451648	210	tags=26%, list=17%, signal=24%	7448/347/5624/7057/5328/5156/3491/10630/948/5159/7056/5154/558/3569/7043/2162/2335/2/5196/7474/135228/308/5155/6403/4856/94/6382/309/7042/2149/7040/6385
BP	GO:0018108	peptidyl-tyrosine phosphorylation	99	0.426297	1.67539	0.00362319	0.00984782	0.00451648	237	tags=35%, list=19%, signal=31%	7448/3481/9244/183/3589/2252/5156/1489/80310/26585/948/5159/4920/1437/5154/558/3569/23529/2242/7075/2261/56034/654/2260/1440/5155/9021/683/2324/7040/3082/7010/6464/3791/8829
BP	GO:0018212	peptidyl-tyrosine modification	99	0.426297	1.67539	0.00362319	0.00984782	0.00451648	237	tags=35%, list=19%, signal=31%	7448/3481/9244/183/3589/2252/5156/1489/80310/26585/948/5159/4920/1437/5154/558/3569/23529/2242/7075/2261/56034/654/2260/1440/5155/9021/683/2324/7040/3082/7010/6464/3791/8829
BP	GO:0007420	brain development	87	0.468113	1.7872	0.00362976	0.00984782	0.00451648	280	tags=36%, list=22%, signal=30%	6343/22943/1000/347/2057/3624/8482/4854/6271/9353/5914/558/6751/7474/4035/1282/7026/2260/8013/10409/5881/54910/10395/6387/5915/8829/10000/1901/8828/4929/9037
BP	GO:0044703	multi-organism reproductive process	88	0.433338	1.65399	0.00364299	0.00984782	0.00451648	368	tags=53%, list=29%, signal=41%	183/2057/5020/3624/1672/3488/7056/5743/6781/5914/558/7043/5744/6751/7026/2354/10406/5228/1508/7432/1910/148327/8614/7040/133/7068/7046/3976/5266/604/91/3953/5467/3553/2353/3625/6714/811/5618/1364/18/5595/1906/3845/5764/659/5566
BP	GO:0048812	neuron projection morphogenesis	88	0.460919	1.75927	0.00364299	0.00984782	0.00451648	367	tags=49%, list=29%, signal=37%	1000/1382/4804/3897/6586/10500/8482/5365/4776/6383/10501/9353/2335/56920/7474/4035/8013/9723/54910/4902/3730/6387/6464/51330/8829/23129/8828/4929/9037/57556/4756/5967/6714/55558/6405/5361/7869/10505/5595/6091/5530/5764/659
BP	GO:0048858	cell projection morphogenesis	90	0.463549	1.77531	0.00364964	0.00984782	0.00451648	367	tags=49%, list=29%, signal=37%	1000/1382/4804/3897/6586/10500/8482/10630/5365/4776/6383/10501/9353/2335/56920/7474/4035/8013/9723/54910/4902/3730/6387/6464/51330/8829/23129/8828/4929/9037/57556/4756/5967/6714/55558/6405/5361/7869/10505/5595/6091/5530/5764/659
BP	GO:0050878	regulation of body fluid levels	90	0.456122	1.74687	0.00364964	0.00984782	0.00451648	185	tags=28%, list=15%, signal=26%	7448/6343/5624/7057/5328/5156/5020/10630/948/7056/5154/558/3569/4881/2162/2/5196/187/360/308/7432/5155/1910/8862/6403
BP	GO:0032990	cell part morphogenesis	91	0.461974	1.77008	0.00365631	0.00984782	0.00451648	367	tags=48%, list=29%, signal=37%	1000/1382/4804/3897/6586/10500/8482/10630/5365/4776/6383/10501/9353/2335/56920/7474/4035/8013/9723/54910/4902/3730/6387/6464/51330/8829/23129/8828/4929/9037/57556/4756/5967/6714/55558/6405/5361/7869/10505/5595/6091/5530/5764/659
BP	GO:0048545	response to steroid hormone	85	0.45658	1.73578	0.003663	0.00984782	0.00451648	337	tags=46%, list=27%, signal=36%	6750/7057/5020/6586/7025/9353/5743/6781/5914/3569/7043/8431/1490/654/7026/2354/8013/2022/6382/7042/7040/133/7068/1601/3164/5915/5732/25959/6097/4929/5467/2063/2908/2353/6714/7376/2852/811/1364
BP	GO:0048667	cell morphogenesis involved in neuron differentiation	86	0.463803	1.76282	0.003663	0.00984782	0.00451648	367	tags=49%, list=29%, signal=37%	1000/1382/4804/3897/6586/10500/8482/5365/4776/6383/10501/9353/2335/56920/7474/4035/8013/9723/54910/4902/3730/6387/6464/51330/8829/23129/8828/4929/9037/57556/4756/6714/55558/6405/5361/7869/10505/5595/6091/5530/5764/659
BP	GO:0032102	negative regulation of response to external stimulus	89	0.453912	1.73379	0.00366972	0.00984782	0.00451648	357	tags=49%, list=28%, signal=38%	7448/347/5624/7057/5328/5156/10500/8482/26585/7056/10501/9353/5154/56920/7474/135228/284340/308/9723/54910/5155/9021/2896/4856/4345/3082/7010/2247/8829/25959/5467/9037/57556/10203/6347/29937/55558/6405/2852/7869/10505/18/1906/6091
BP	GO:0043410	positive regulation of MAPK cascade	130	0.385857	1.58298	0.00366972	0.00984782	0.00451648	243	tags=33%, list=19%, signal=30%	3481/6368/22943/10344/1000/3589/9500/57007/7057/5156/8482/80310/948/5159/4920/25759/5154/3569/6356/8817/7043/1490/2261/56034/7474/4035/2260/284340/54910/5155/2324/1908/7042/2149/7040/3082/7010/6464/3791/2247/8829/101/7046
BP	GO:0120039	plasma membrane bounded cell projection morphogenesis	89	0.468299	1.78874	0.00366972	0.00984782	0.00451648	367	tags=49%, list=29%, signal=38%	1000/1382/4804/3897/6586/10500/8482/10630/5365/4776/6383/10501/9353/2335/56920/7474/4035/8013/9723/54910/4902/3730/6387/6464/51330/8829/23129/8828/4929/9037/57556/4756/5967/6714/55558/6405/5361/7869/10505/5595/6091/5530/5764/659
BP	GO:0002009	morphogenesis of an epithelium	100	0.425006	1.66464	0.00367647	0.00984782	0.00451648	252	tags=37%, list=20%, signal=32%	22943/183/2535/9500/2252/3491/10630/3488/4776/4920/9353/5154/5914/6356/7474/1282/2260/1909/5228/2022/9723/54910/9021/7424/10395/94/81792/7042/7040/6385/3082/133/1601/2247/8829/54567/3976
BP	GO:0030029	actin filament-based process	100	0.41431	1.62274	0.00367647	0.00984782	0.00451648	280	tags=37%, list=22%, signal=31%	10344/2006/2252/5156/10630/5159/9353/5154/6781/6356/2242/7043/1490/4035/5881/6401/9723/1440/10395/3757/683/5962/7040/6385/6387/7431/7010/6464/8829/1466/7046/1901/7169/1674/9294/604/9037
BP	GO:0007409	axonogenesis	80	0.448876	1.6963	0.00368324	0.00984782	0.00451648	357	tags=46%, list=28%, signal=35%	1000/1382/4804/3897/6586/10500/8482/5365/10501/9353/2335/56920/7474/4035/8013/9723/54910/4902/3730/6387/6464/51330/8829/23129/8828/4929/9037/57556/4756/6714/55558/6405/5361/7869/10505/5595/6091
BP	GO:0051051	negative regulation of transport	79	0.436678	1.65039	0.00368324	0.00984782	0.00451648	209	tags=29%, list=17%, signal=26%	1113/6343/347/3589/7057/5020/3624/2615/948/5743/6781/2335/3303/308/7432/4828/90865/3757/353500/4856/4345/2149/7040
BP	GO:0010558	negative regulation of macromolecule biosynthetic process	132	0.372294	1.52993	0.00371058	0.00988622	0.00453409	386	tags=46%, list=30%, signal=36%	2167/3481/22943/9500/3624/7025/3488/4854/6271/948/4776/1437/5914/3569/8431/1050/5196/7474/654/7026/3303/2354/2260/8013/10409/5155/23466/1910/94/7040/7068/6464/1601/5915/25959/3727/54567/5167/6097/604/4929/5467/93/2063/2908/3625/6714/7376/811/8440/7292/2624/1906/6282/659/3725/23462/602/9839/6256/860
BP	GO:0099536	synaptic signaling	56	0.499206	1.76926	0.00374532	0.00994402	0.00456059	159	tags=23%, list=13%, signal=21%	6750/6343/22943/1000/183/5020/4776/4920/5743/5914/1960/5881/2770
BP	GO:0019216	regulation of lipid metabolic process	77	0.451405	1.69039	0.0037594	0.00994674	0.00456184	333	tags=42%, list=26%, signal=33%	6343/183/347/2170/5156/3491/948/5159/5743/5154/2261/718/654/8013/5155/9021/51129/7040/133/7010/2247/2321/6097/5467/19/4047/3553/23682/6714/7376/2852/975
BP	GO:0099537	trans-synaptic signaling	55	0.501559	1.77062	0.00377358	0.00994973	0.00456321	159	tags=24%, list=13%, signal=22%	6750/6343/22943/1000/183/5020/4776/4920/5743/5914/1960/5881/2770
BP	GO:0051098	regulation of binding	57	0.475694	1.68607	0.00379507	0.00997186	0.00457336	279	tags=35%, list=22%, signal=29%	7448/6368/22943/64388/6590/948/4776/5914/7474/4035/1440/5155/7040/1601/8829/7046/3976/23129/340061/3162
BP	GO:0010324	membrane invagination	57	-0.449264	-1.69866	0.00421053	0.0109877	0.00503927	336	tags=49%, list=27%, signal=38%	9938/28455/3689/3500/28395/3514/2207/2209/28410/28457/28444/28434/28452/28468/3542/28442/28392/28448/28424/28638/26228/3507/28526/28473/3495/28423/28426/28414
BP	GO:0099024	plasma membrane invagination	57	-0.449264	-1.69866	0.00421053	0.0109877	0.00503927	336	tags=49%, list=27%, signal=38%	9938/28455/3689/3500/28395/3514/2207/2209/28410/28457/28444/28434/28452/28468/3542/28442/28392/28448/28424/28638/26228/3507/28526/28473/3495/28423/28426/28414
BP	GO:0006911	phagocytosis, engulfment	56	-0.450517	-1.68609	0.0042735	0.0110762	0.00507985	336	tags=50%, list=27%, signal=38%	9938/28455/3689/3500/28395/3514/2207/2209/28410/28457/28444/28434/28452/28468/3542/28442/28392/28448/28424/28638/26228/3507/28526/28473/3495/28423/28426/28414
BP	GO:0008037	cell recognition	56	-0.522908	-1.95702	0.0042735	0.0110762	0.00507985	323	tags=54%, list=26%, signal=42%	28455/30835/3500/28395/3514/28410/84329/28457/28444/64581/28434/28452/28468/3542/28442/28392/923/28448/6363/28424/28638/5551/3507/28526/1236/28473/3495/28423/28426/28414
BP	GO:0006956	complement activation	79	-0.439271	-1.76073	0.0043573	0.0111793	0.00512714	323	tags=54%, list=26%, signal=43%	28455/28919/28815/3500/28395/3514/28778/713/28793/28823/28817/28881/28809/28410/28457/28444/28434/28452/28796/28468/28903/3542/28797/28442/28908/930/28392/28448/28940/28424/28638/28907/28776/28876/3507/28937/28526/28473/3495/28423/1380/28426/28414
BP	GO:0034341	response to interferon-gamma	79	-0.428595	-1.71794	0.0043573	0.0111793	0.00512714	275	tags=46%, list=22%, signal=38%	3136/2209/4360/684/3459/2634/6355/6348/2635/7098/8519/6369/3115/6349/3134/3123/6772/6367/10346/3594/3122/6376/6351/6363/3117/6846/3113/3659/3119/3127/6352/3717/6362/4261/4843/10537
BP	GO:0050670	regulation of lymphocyte proliferation	80	-0.399363	-1.59974	0.0043573	0.0111793	0.00512714	366	tags=50%, list=29%, signal=38%	472/4332/1880/115650/8764/7037/596/30835/920/10385/3635/695/50943/80380/942/4067/6850/972/3115/3574/923/944/3594/6363/10673/7535/940/3559/3113/959/3659/3109/916/5788/5588/6352/933/952/1493/3620
BP	GO:0050863	regulation of T cell activation	109	-0.397302	-1.66772	0.00447427	0.0114282	0.00524129	283	tags=37%, list=22%, signal=31%	27240/10385/10892/50943/80380/1326/942/4067/6850/3932/972/3575/1803/3115/3574/923/944/3594/6363/10673/7535/940/3559/3113/959/3659/3109/914/916/5788/5588/6352/3111/201633/5133/1236/29851/55423/1493/3620
BP	GO:0070661	leukocyte proliferation	106	-0.415483	-1.73424	0.0044843	0.0114282	0.00524129	277	tags=41%, list=22%, signal=35%	10385/973/10892/3635/684/695/50943/80380/942/4067/3070/6850/6355/972/4254/3575/4064/3115/930/3574/923/944/3594/6376/6363/10673/7535/940/3559/3113/959/3659/3109/916/5788/5588/6352/933/1380/931/952/1493/3620
BP	GO:0006959	humoral immune response	124	-0.403162	-1.72138	0.00451467	0.0114673	0.0052592	303	tags=47%, list=24%, signal=39%	28815/3500/28395/3514/28778/713/28793/28823/28817/28881/28809/28410/28457/28444/28434/28452/28796/28468/28903/29760/3542/28797/28442/28908/930/28392/3574/28448/6374/940/28940/28424/28638/3119/1755/5788/28907/28776/28876/3507/5133/28937/28526/10578/1236/28473/3495/28423/4068/1380/931/5320/28426/10563/28414/4283/3627/6373
BP	GO:0031325	positive regulation of cellular metabolic process	445	0.298608	1.40789	0.00460829	0.0116454	0.00534091	243	tags=23%, list=19%, signal=29%	7448/3481/6368/9244/22943/10344/1000/183/2535/3589/9500/57007/7057/4804/2252/2170/5156/3491/1489/3624/8482/7025/80310/26585/4854/948/5159/4776/4920/1437/25759/5045/5743/5154/5914/3569/23529/6356/8817/7043/1490/1050/2335/2261/5196/56034/7474/4035/718/654/84433/7026/3303/2354/2260/187/5228/284340/8013/1960/2022/6401/1440/54910/5155/9021/1910/7424/146433/8862/90865/10395/27303/353500/2896/3198/2324/…
BP	GO:0051246	regulation of protein metabolic process	434	0.290453	1.36377	0.00461538	0.0116454	0.00534091	243	tags=24%, list=19%, signal=29%	7448/2167/3481/6368/9244/22943/10344/1000/183/347/3589/9500/57007/51050/7057/4804/2252/5156/3491/6590/1489/3624/733/8482/80310/26585/3488/948/5159/4920/1437/25759/9353/5045/5743/5154/5914/3569/23529/6356/8817/7043/1490/1050/2335/2/2261/56034/7474/4035/718/654/135228/84433/7026/3303/2260/187/10406/5228/284340/7432/2022/1440/54910/5155/3503/9021/1910/7424/3730/146433/90865/10395/27303/683/353500/28…
BP	GO:1901700	response to oxygen-containing compound	280	0.327366	1.48789	0.00479233	0.012052	0.00552737	250	tags=27%, list=20%, signal=28%	6750/3481/22943/183/5731/347/5950/1511/7057/4804/2170/5156/5020/6590/3624/6586/80310/3488/948/5159/4776/7056/1437/9353/5743/6781/5914/558/3569/2242/7043/8431/7075/1490/6751/5196/56034/7474/81035/4035/1282/654/3956/7026/2850/2354/360/308/8013/2770/6401/1440/5155/9021/1910/6403/5739/6382/8614/7042/2149/58528/7040/6387/3082/7431/133/7010/6464/3164/5915/8772/5732/7046/25959/3727
BP	GO:0016477	cell migration	352	0.307793	1.42721	0.00483092	0.0121091	0.00555355	280	tags=31%, list=22%, signal=34%	7448/1113/6750/6368/10344/1000/183/347/57007/7057/5328/2252/5156/3897/3491/10500/8482/80310/10630/26585/3488/5159/5365/6383/4920/7056/10501/9353/5743/5154/6781/558/3569/6356/9547/8817/3915/7075/1490/3554/2335/5196/56920/56034/7474/4035/7026/2260/5228/284340/7857/8013/1960/5881/2022/6401/9723/54910/5155/1910/7424/4902/90865/10395/6403/683/2896/4856/2324/94/8742/5962/6382/309/1908/81792/4345/7042/2…
BP	GO:0048585	negative regulation of response to stimulus	278	0.328596	1.48854	0.00487013	0.0121673	0.00558027	376	tags=40%, list=30%, signal=36%	7448/22943/1000/183/347/92747/5624/57007/3135/7057/64388/5328/5156/6586/10500/8482/26585/3488/4854/4776/4920/7056/1437/10501/9353/5743/5154/3569/7043/2/4052/5196/56920/7474/4035/135228/3303/187/284340/308/7857/8013/9723/54910/5155/9021/8862/90865/10395/27303/2896/4856/5739/81792/4345/7042/7040/6387/3082/133/7010/1601/6004/2247/8829/8772/7046/25959/54567/3976/10000/5167/9294/604/4929/5467/3162/903…
BP	GO:0002252	immune effector process	344	-0.280512	-1.34759	0.00518135	0.0129026	0.00591747	349	tags=35%, list=28%, signal=35%	9535/1880/100049587/28816/54941/3004/961/8764/7037/11118/596/28455/51284/3689/2185/28919/8638/28815/5293/3500/28395/3514/2207/28778/23586/713/4277/3136/28793/2209/10892/3635/684/28823/695/50943/28817/4683/28881/942/28809/9466/28410/64135/4067/84329/6850/28457/28444/6348/28434/28452/2635/972/7098/28796/8519/28468/64386/3575/28903/3101/1520/3542/2214/4064/28797/28442/28908/930/28392/3134/60489/1536…
BP	GO:0051253	negative regulation of RNA metabolic process	115	0.381585	1.54768	0.00531915	0.0132026	0.00605506	386	tags=47%, list=30%, signal=36%	2167/3481/22943/9500/7025/4854/6271/948/4776/1437/5914/8431/1050/7474/654/7026/3303/2354/2260/8013/10409/7432/5155/23466/1910/7040/7068/6464/1601/5915/25959/3727/54567/6097/604/4929/5467/93/2063/2908/6714/7376/811/8440/7292/2624/1906/5530/3725/23462/602/9839/6256/860
BP	GO:0044255	cellular lipid metabolic process	95	0.425988	1.65263	0.00542495	0.0133764	0.00613478	294	tags=36%, list=23%, signal=30%	2167/183/5948/347/5950/1382/5947/2170/5156/3491/948/5159/6383/5743/5154/2261/4035/718/8013/5155/9021/6382/7040/6385/8706/7010/2247/5742/1381/2321/5467/4047/3553/23682
BP	GO:0032970	regulation of actin filament-based process	67	0.460619	1.69788	0.00543478	0.0133764	0.00613478	254	tags=39%, list=20%, signal=33%	10344/2006/5156/10630/5159/9353/5154/6781/6356/2242/7043/1490/4035/5881/9723/1440/10395/683/5962/7040/6385/6387/7010/8829/7046/1901
BP	GO:0048732	gland development	68	0.438444	1.61774	0.00544465	0.0133764	0.00613478	382	tags=53%, list=30%, signal=39%	7448/3481/2252/5156/3488/5154/5914/6356/7043/1050/7474/2260/8862/7042/7040/3082/7068/5915/8829/8772/7046/23129/3162/5967/6714/3643/5361/5618/5595/2624/6091/3845/5764/3725/8600/6256
BP	GO:0061564	axon development	90	0.438587	1.67971	0.00547445	0.0133764	0.00613478	369	tags=47%, list=29%, signal=36%	1000/347/1382/4804/3897/6586/10500/8482/5365/10501/9353/2335/56920/7474/4035/8013/9723/54910/4902/3730/2896/6387/6464/51330/8829/23129/8828/4929/9037/57556/4756/6714/55558/6405/5361/7869/10505/5595/6091/5764/659/3725
BP	GO:0031327	negative regulation of cellular biosynthetic process	137	0.369694	1.52919	0.00548446	0.0133764	0.00613478	386	tags=46%, list=30%, signal=36%	2167/3481/22943/9500/3624/7025/3488/4854/6271/948/4776/1437/5154/5914/3569/8431/1050/7474/654/7026/3303/2354/2260/8013/10409/5155/23466/1910/94/7040/7068/6464/1601/5915/25959/3727/54567/5167/6097/604/3953/4929/5467/93/2063/2908/3625/6714/7376/811/8440/10447/7292/2624/1906/6282/659/3725/23462/602/9839/6256/860
BP	GO:0023061	signal release	66	0.45316	1.66007	0.00549451	0.0133764	0.00613478	216	tags=32%, list=17%, signal=28%	1113/6343/183/5950/3589/3624/3569/8431/4035/654/2850/2260/308/7432/8862/4828/353500/4856/8425/1908/133
BP	GO:0070997	neuron death	74	0.45415	1.69719	0.00554529	0.013457	0.00617176	241	tags=28%, list=19%, signal=24%	1113/9244/22943/4804/4776/1271/558/23529/7043/7474/4035/8013/1440/2896/4345/7042/2149/7068/8829/8772/101
BP	GO:0031589	cell-substrate adhesion	71	0.444938	1.6411	0.00556586	0.0134641	0.00617499	237	tags=38%, list=19%, signal=33%	7448/347/7057/5328/3897/3491/10630/948/558/3915/1490/2335/4035/3956/5881/9723/10395/50509/683/94/81792/6385/7010/51330/3791/4585/8829
BP	GO:0031346	positive regulation of cell projection organization	59	0.458083	1.63879	0.00558659	0.0134715	0.00617838	327	tags=44%, list=26%, signal=34%	183/1382/4804/3897/8482/5365/9353/2242/7043/2335/7474/4035/2260/2896/6387/3082/51330/8829/7046/23129/9037/6280/5967/6714/55558/5361
BP	GO:0042692	muscle cell differentiation	58	0.459402	1.63777	0.00566038	0.0135635	0.00622061	238	tags=36%, list=19%, signal=31%	3481/22943/1000/183/5156/26585/3488/5159/4776/5914/8038/2022/54910/5155/1910/4856/6382/7040/133/5915/1466
BP	GO:0060562	epithelial tube morphogenesis	55	0.445974	1.57439	0.00566038	0.0135635	0.00622061	263	tags=45%, list=21%, signal=38%	183/2535/9500/4776/9353/5914/6356/7474/1282/1909/5228/2022/9723/54910/10395/94/81792/7042/7040/6385/133/2247/8829/54567/23129
BP	GO:0009896	positive regulation of catabolic process	50	0.455023	1.57756	0.00571429	0.0136071	0.0062406	372	tags=44%, list=29%, signal=32%	6343/5045/3569/1050/7474/4035/3303/7432/90865/8742/5962/1601/3791/101/340061/3162/3553/3643/975/5595/8517/3304
BP	GO:0051402	neuron apoptotic process	50	0.459745	1.59393	0.00571429	0.0136071	0.0062406	291	tags=38%, list=23%, signal=30%	9244/4804/4776/1271/558/23529/7043/4035/8013/2896/7042/2149/7068/8829/8772/101/4929/3162/6347
BP	GO:0032944	regulation of mononuclear cell proliferation	81	-0.3991	-1.60391	0.00650759	0.0153716	0.00704982	366	tags=49%, list=29%, signal=38%	472/4332/1880/115650/8764/7037/596/30835/920/10385/3635/695/50943/80380/942/4067/6850/972/3115/3574/923/944/3594/6363/10673/7535/940/3559/3113/959/3659/3109/916/5788/5588/6352/933/952/1493/3620
BP	GO:0071346	cellular response to interferon-gamma	74	-0.413415	-1.62959	0.00650759	0.0153716	0.00704982	275	tags=45%, list=22%, signal=37%	3136/2209/4360/3459/2634/6355/6348/2635/7098/6369/3115/6349/3134/3123/6772/6367/10346/3594/3122/6376/6351/6363/3117/6846/3113/3659/3119/3127/6352/3717/6362/4261/4843
BP	GO:0051607	defense response to virus	69	-0.422391	-1.64887	0.00653595	0.0153716	0.00704982	339	tags=38%, list=27%, signal=29%	54941/596/51284/8638/23586/4277/684/64135/2635/7098/8519/60489/6772/10346/3594/3559/330/3659/1755/5551/5788/51311/4321/9447/4283/3627
BP	GO:1902533	positive regulation of intracellular signal transduction	257	0.320589	1.43991	0.00653595	0.0153716	0.00704982	243	tags=25%, list=19%, signal=25%	6343/3481/6368/9244/22943/10344/1000/183/3589/9500/57007/7057/2057/2252/5156/1489/8482/80310/3488/948/5159/4920/1437/25759/5154/558/3569/23529/6356/8817/4881/7043/1490/2261/56034/7474/4035/84433/3956/3303/2260/284340/2022/1440/54910/5155/9021/6403/2324/1908/7042/2149/58528/7040/3082/6284/7010/6464/3791/2247/8829/8772/101/7046
BP	GO:0009615	response to virus	93	-0.397427	-1.63918	0.00657895	0.0153778	0.00705267	281	tags=31%, list=22%, signal=26%	23586/4277/684/50943/64135/3459/6355/2635/7098/8519/60489/6772/6367/10346/3594/6351/6363/3559/330/3659/1755/5551/5788/6352/51311/4321/9447/4283/3627
BP	GO:0070663	regulation of leukocyte proliferation	86	-0.394916	-1.61597	0.00657895	0.0153778	0.00705267	277	tags=50%, list=22%, signal=42%	472/4332/1880/115650/8764/7037/596/30835/920/10385/3635/684/695/50943/80380/942/4067/6850/6355/972/4254/3115/3574/923/944/3594/6363/10673/7535/940/3559/3113/959/3659/3109/916/5788/5588/6352/933/952/1493/3620
BP	GO:0038095	Fc-epsilon receptor signaling pathway	94	-0.410408	-1.69518	0.00663717	0.0154664	0.00709332	314	tags=39%, list=25%, signal=32%	28919/28815/28395/3514/2207/28778/28793/10892/28823/695/28817/28881/28809/4067/6850/28457/28434/28452/5720/28796/3937/28903/3542/28797/28442/28908/28392/5696/5721/28940/28424/3702/5588/28907/28776/28876/28937
BP	GO:0038093	Fc receptor signaling pathway	118	-0.390615	-1.65381	0.00672646	0.0156267	0.00716683	314	tags=45%, list=25%, signal=37%	3538/2268/28822/28439/28912/1147/3502/28420/28816/961/28919/28815/3500/28395/3514/2207/28778/28793/2209/10892/28823/695/28817/28881/28809/4067/6850/28457/28434/28452/5720/28796/3937/28903/3542/2214/28797/28442/28908/28392/5696/5721/919/28940/28424/3702/5788/5588/917/28907/28776/28876/28937
BP	GO:1901698	response to nitrogen compound	165	0.351531	1.49592	0.00704225	0.0162995	0.00747537	369	tags=38%, list=29%, signal=31%	6750/3481/183/4804/2170/5156/5020/80310/3488/948/7056/9353/5743/6781/3569/1490/56034/81035/4035/1282/2354/308/8013/2770/9021/1910/6382/8614/58528/7040/6387/7431/133/7010/6464/3164/8772/3727/5167/4929/340061/19/3553/5967/2353/3625/6714/3643/3269/2852/975/5618/7292/53905/18/5595/115/1906/51035/5530/5764/5566/3725
BP	GO:0002520	immune system development	207	-0.3041	-1.38887	0.00705882	0.0162995	0.00747537	277	tags=29%, list=22%, signal=27%	10385/973/10892/3635/695/50943/4683/942/9466/4067/6850/3932/3676/6348/5720/972/7098/157570/4254/3575/29760/1233/64919/4050/5579/930/3574/8792/5696/944/6772/5721/3594/6363/10320/7535/940/3559/959/4609/915/3659/3702/914/916/5788/5588/917/925/3717/3111/5133/1236/29851/1380/931/10537/2263/1493/3620
BP	GO:0045596	negative regulation of cell differentiation	125	0.367893	1.50331	0.00716846	0.0164529	0.00754575	366	tags=48%, list=29%, signal=38%	22943/3135/4804/3624/10500/8482/7025/4054/26585/3488/4854/4776/10501/9353/5914/3569/6356/9547/5744/5196/56920/7474/4035/3956/9723/54910/5155/1910/4856/94/10220/81792/7042/7040/7431/7068/5915/8829/7046/5167/604/5467/9037/57556/19/3553/7376/55558/6405/2852/811/4070/7869/7292/10505/2624/1522/3845/5530/5764
BP	GO:0045934	negative regulation of nucleobase-containing compound metabolic process	125	0.368006	1.50378	0.00716846	0.0164529	0.00754575	386	tags=47%, list=30%, signal=36%	2167/3481/22943/9500/7025/4854/6271/948/4776/1437/978/5914/8431/1050/7474/654/7026/3303/2354/2260/8013/10409/7432/5155/23466/1910/94/7040/7068/6464/1601/5915/25959/3727/54567/6097/604/4929/5467/93/2063/2908/6714/7376/2852/811/8440/7292/2624/1906/6282/5530/659/3725/23462/602/9839/6256/860
BP	GO:0002443	leukocyte mediated immunity	246	-0.292252	-1.35785	0.0074813	0.0171194	0.0078514	361	tags=38%, list=29%, signal=34%	28420/4332/51816/719/9535/100049587/28816/3004/961/7037/11118/28455/3689/28919/28815/5293/3500/28395/3514/2207/28778/23586/713/4277/3136/28793/10892/3635/684/28823/695/50943/28817/4683/28881/28809/9466/28410/4067/84329/6850/28457/28444/6348/28434/28452/972/7098/28796/28468/64386/3575/28903/3101/1520/3542/28797/28442/28908/930/28392/3134/1536/28448/963/3594/8832/940/28940/6402/959/28424/28638/3119…
BP	GO:0007610	behavior	54	0.446731	1.5706	0.00763359	0.0174156	0.00798724	369	tags=52%, list=29%, signal=38%	22943/183/7057/5020/4776/1437/1271/5743/6356/8013/7432/8862/3198/6387/7068/79924/4311/8772/3953/4929/2353/3643/3269/5730/18/3845/5764/3725
BP	GO:0035556	intracellular signal transduction	454	0.281561	1.32877	0.00765697	0.0174167	0.00798779	243	tags=22%, list=19%, signal=28%	1113/6343/3481/6368/9244/22943/10344/1000/183/5731/4586/3589/9500/57007/3135/7057/4804/2057/2252/5156/3491/1489/3624/8482/1672/80310/10630/3488/6271/948/5159/4776/4920/1437/25759/9353/5743/5154/558/3569/23529/6356/8817/4881/7043/5744/1490/2335/2/2261/5196/56034/7474/4035/654/84433/3956/3303/2260/187/284340/7857/7432/5881/2022/2770/6401/1440/54910/5155/9021/1910/4902/10395/6403/683/353500/4856/232…
BP	GO:0010628	positive regulation of gene expression	259	0.315141	1.41518	0.00821018	0.0186195	0.00853941	278	tags=28%, list=22%, signal=28%	3481/22943/183/2535/3589/9500/7057/4804/2252/3491/3624/7025/2615/26585/4854/948/4776/4920/1437/5914/3569/7043/8431/1490/1050/2335/5196/7474/718/654/7026/3303/2354/8013/1960/7432/2022/1440/5155/146433/8862/90865/27303/3198/94/148327/5962/7042/2149/7040/3082/7431/7068/6464/1601/79924/3164/6925/2247/5915/8772/101/7046/3727/54567/3976/1901/23129/6097/91/4929/5467/340061
BP	GO:0033993	response to lipid	196	0.327993	1.42831	0.00859107	0.0194255	0.00890905	250	tags=30%, list=20%, signal=29%	6750/22943/183/5731/5950/1511/7057/2170/5020/6590/3624/6586/7025/948/5159/4776/7056/1437/9353/5743/6781/5914/558/3569/2242/7043/8431/7075/1490/6751/5196/7474/654/7026/2354/360/8013/2022/2770/6401/1440/1910/6403/5739/6382/8614/7042/2149/7040/7431/133/7068/1601/3164/5915/5732/7046/25959/3727
BP	GO:0022407	regulation of cell-cell adhesion	127	-0.349408	-1.49786	0.00892857	0.0200142	0.00917904	277	tags=32%, list=22%, signal=28%	10385/10892/80709/50943/80380/1326/942/4067/6850/3932/3676/972/3575/1803/3115/3574/923/3594/6376/6363/10673/7535/940/3559/3113/959/3659/3109/916/5788/5588/6352/3717/201633/5133/1236/29851/55423/10563/1493/3620
BP	GO:1903037	regulation of leukocyte cell-cell adhesion	109	-0.367195	-1.54134	0.00894855	0.0200142	0.00917904	277	tags=34%, list=22%, signal=29%	10385/10892/50943/80380/1326/942/4067/6850/3932/3676/972/3575/1803/3115/3574/923/3594/6363/10673/7535/940/3559/3113/959/3659/3109/916/5788/5588/6352/201633/5133/1236/29851/55423/1493/3620
BP	GO:0007159	leukocyte cell-cell adhesion	118	-0.355073	-1.50333	0.00896861	0.0200142	0.00917904	332	tags=39%, list=26%, signal=32%	961/8764/7037/30835/3689/920/10507/10385/10892/50943/80380/1326/942/4067/6850/3932/3676/972/3575/1803/3115/3574/923/3594/6363/10673/7535/940/3559/6402/3113/959/3659/3109/916/5788/5588/6352/3683/201633/5133/1236/29851/55423/1493/3620
BP	GO:0002440	production of molecular mediator of immune response	119	-0.35577	-1.51037	0.00900901	0.0200142	0.00917904	284	tags=39%, list=22%, signal=34%	2207/28778/23586/28793/10892/684/28823/695/50943/28817/4683/28881/28809/9466/28891/972/7098/28796/3575/28903/28826/28797/28908/3134/28943/28814/10673/940/28940/959/3119/5788/28677/28900/28907/10225/28664/28776/28876/28937/28775/28870/933/28774/28906/28781/28802
BP	GO:1902679	negative regulation of RNA biosynthetic process	110	0.379378	1.51328	0.00900901	0.0200142	0.00917904	386	tags=47%, list=30%, signal=36%	2167/3481/22943/9500/7025/4854/6271/948/4776/1437/5914/8431/1050/7474/654/7026/3303/2354/2260/8013/10409/5155/23466/1910/7040/7068/6464/1601/5915/25959/3727/54567/6097/604/4929/5467/93/2063/2908/6714/7376/811/8440/7292/2624/1906/3725/23462/602/9839/6256/860
BP	GO:1903507	negative regulation of nucleic acid-templated transcription	110	0.379378	1.51328	0.00900901	0.0200142	0.00917904	386	tags=47%, list=30%, signal=36%	2167/3481/22943/9500/7025/4854/6271/948/4776/1437/5914/8431/1050/7474/654/7026/3303/2354/2260/8013/10409/5155/23466/1910/7040/7068/6464/1601/5915/25959/3727/54567/6097/604/4929/5467/93/2063/2908/6714/7376/811/8440/7292/2624/1906/3725/23462/602/9839/6256/860
BP	GO:0097435	supramolecular fiber organization	86	0.419467	1.59431	0.00915751	0.0202849	0.00930322	259	tags=34%, list=20%, signal=29%	10344/2006/4053/5156/26585/948/5159/9353/6356/2242/7043/1490/3303/5881/1440/10395/50509/5962/7042/6385/6387/7431/50810/8829/1466/7046/1901/7169/1674
BP	GO:0032956	regulation of actin cytoskeleton organization	65	0.437775	1.59582	0.00929368	0.0205269	0.00941419	254	tags=37%, list=20%, signal=31%	10344/2006/5156/5159/9353/5154/6356/2242/7043/1490/4035/5881/9723/1440/10395/683/5962/7040/6385/6387/7010/8829/7046/1901
BP	GO:0009617	response to bacterium	186	-0.307942	-1.38446	0.00945626	0.0207951	0.0095372	253	tags=27%, list=20%, signal=26%	942/9466/28410/4067/2634/6850/28457/28444/6348/28434/28452/7098/28468/1233/3542/4064/28442/28392/8792/923/28448/944/6374/6376/1234/28424/28638/26228/1755/6352/3717/10225/3507/28526/10578/1236/28473/3001/3495/28423/4843/931/2263/5320/28426/10563/28414/4283/3627/6373/3620
BP	GO:0007160	cell-matrix adhesion	52	0.442139	1.5456	0.0094697	0.0207951	0.0095372	237	tags=38%, list=19%, signal=33%	7448/347/7057/5328/3897/948/1490/2335/4035/9723/10395/50509/683/94/81792/6385/7010/3791/4585/8829
BP	GO:0070665	positive regulation of leukocyte proliferation	58	-0.414961	-1.5712	0.0105932	0.0231955	0.0106381	348	tags=53%, list=27%, signal=41%	1880/115650/7037/596/30835/920/684/50943/80380/942/4067/6850/972/4254/3115/3574/923/3594/6363/10673/7535/940/3559/3113/959/3109/916/5788/5588/6352/952
BP	GO:0051129	negative regulation of cellular component organization	95	0.381009	1.47813	0.0108499	0.0236895	0.0108646	254	tags=31%, list=20%, signal=26%	22943/347/7057/4804/10500/8482/7025/5365/4776/10501/9353/56920/7474/4035/654/3956/3303/9723/54910/10395/94/5962/7040/3082/7431/50810/8829/3976/1901
BP	GO:0050870	positive regulation of T cell activation	92	-0.366429	-1.50922	0.0109649	0.0238722	0.0109484	277	tags=36%, list=22%, signal=30%	10385/10892/50943/80380/1326/942/4067/6850/3932/972/3575/1803/3115/3574/923/3594/6363/10673/7535/940/3559/3113/959/3109/916/5788/5588/6352/5133/1236/29851/55423/1493
BP	GO:0030098	lymphocyte differentiation	97	-0.37261	-1.54696	0.0110132	0.0239029	0.0109625	284	tags=39%, list=22%, signal=33%	2207/10385/973/10892/3635/695/50943/942/6850/3932/3676/972/3575/29760/64919/930/3574/944/3594/6363/10320/7535/940/3559/959/915/3659/3702/914/916/5788/917/925/3111/1236/1380/931/1493
BP	GO:0007596	blood coagulation	70	0.423406	1.55892	0.0111111	0.0239029	0.0109625	185	tags=24%, list=15%, signal=22%	7448/5624/7057/5328/5156/10630/948/7056/5154/558/3569/2162/2/5196/308/5155/6403
BP	GO:0050817	coagulation	70	0.423406	1.55892	0.0111111	0.0239029	0.0109625	185	tags=24%, list=15%, signal=22%	7448/5624/7057/5328/5156/10630/948/7056/5154/558/3569/2162/2/5196/308/5155/6403
BP	GO:0051493	regulation of cytoskeleton organization	78	0.420193	1.58165	0.0111111	0.0239029	0.0109625	254	tags=35%, list=20%, signal=29%	10344/2006/5156/5159/9353/5154/6356/2242/7043/1490/4035/3303/5881/2770/9723/1440/10395/683/5962/7040/6385/6387/7010/50810/8829/7046/1901
BP	GO:0022409	positive regulation of cell-cell adhesion	102	-0.3551	-1.47861	0.0111359	0.0239029	0.0109625	332	tags=41%, list=26%, signal=33%	961/8764/7037/30835/3689/920/10385/10892/50943/80380/1326/942/4067/6850/3932/3676/972/3575/1803/3115/3574/923/3594/6376/6363/10673/7535/940/3559/3113/959/3109/916/5788/5588/6352/5133/1236/29851/55423/10563/1493
BP	GO:0061024	membrane organization	124	-0.345729	-1.47616	0.0112867	0.0241586	0.0110798	336	tags=34%, list=27%, signal=28%	9938/7037/596/28455/3689/920/3500/28395/3514/2207/2209/28410/28457/28444/28434/28452/28468/3575/3542/28442/5579/28392/27035/28448/1234/6891/915/28424/28638/26228/914/5788/917/3507/28526/6890/28473/3495/28423/28426/3002/28414
BP	GO:0051050	positive regulation of transport	189	0.325593	1.41271	0.0120275	0.0256721	0.0117739	211	tags=25%, list=17%, signal=24%	7448/5004/6343/1000/183/5005/5950/2170/5020/3624/5360/26585/6271/948/5159/5743/6781/558/3569/4881/7043/8431/7474/4035/718/654/2850/2260/187/8013/7432/6401/5155/1910/7424/8862/4828/90865/3757/5962/6382/1908/7042/2149/7040/6385/6387
BP	GO:0060548	negative regulation of cell death	181	0.329079	1.41812	0.0120898	0.0257058	0.0117894	247	tags=29%, list=20%, signal=27%	1113/9244/22943/5624/57007/7057/4804/3491/10630/26585/5159/4776/1437/1271/5743/5914/558/3569/23529/7043/1490/5196/7474/4035/3303/308/7857/8013/1960/7432/1440/9021/1910/51129/2896/4856/2324/4345/2149/6387/3082/7010/6464/1601/3791/2247/5915/8829/8772/101/7046/25959
BP	GO:0010629	negative regulation of gene expression	185	0.324933	1.40308	0.0121107	0.0257058	0.0117894	386	tags=41%, list=30%, signal=33%	2167/3481/22943/9500/7057/6586/7025/3488/4854/6271/948/4776/1437/5914/8431/1490/1050/2/7474/654/7026/3303/2354/2260/8013/10409/7432/2022/5155/23466/1910/8862/27303/94/8614/7042/7040/7431/7068/6464/1601/3791/5915/25959/3727/54567/6097/604/91/4929/5467/5091/966/93/2063/2908/6714/7376/2852/811/8440/7292/2624/1906/6091/1522/5530/3725/6041/3304/23462/5710/602/9839/6256/860
BP	GO:0018193	peptidyl-amino acid modification	159	0.337033	1.42372	0.0125448	0.0265532	0.012178	272	tags=28%, list=21%, signal=25%	7448/3481/9244/22943/183/3589/2252/5156/1489/80310/26585/948/5159/4920/1437/5743/5154/558/3569/23529/2242/7075/2261/56034/7474/654/2260/1440/5155/9021/683/2324/7040/3082/7010/6464/3791/8829/7046/3976/10000/2321/9294/91
BP	GO:0042129	regulation of T cell proliferation	60	-0.411193	-1.56198	0.0128205	0.0269868	0.0123769	160	tags=32%, list=13%, signal=29%	3115/923/944/3594/6363/10673/7535/940/3559/3113/959/3659/3109/916/5788/5588/6352/1493/3620
BP	GO:1901214	regulation of neuron death	66	0.434454	1.59155	0.0128205	0.0269868	0.0123769	241	tags=27%, list=19%, signal=23%	1113/9244/22943/4776/1271/558/23529/7043/7474/4035/8013/1440/2896/4345/7042/2149/8829/101
BP	GO:0030217	T cell differentiation	73	-0.390958	-1.54336	0.0128755	0.027028	0.0123958	284	tags=42%, list=22%, signal=35%	596/920/5293/2207/10385/10892/50943/942/6850/3932/972/3575/64919/3574/944/3594/6363/7535/940/3559/915/3659/3702/914/916/5788/917/925/3111/1236/1493
BP	GO:0051130	positive regulation of cellular component organization	186	0.321738	1.39061	0.0138169	0.0289244	0.0132655	332	tags=35%, list=26%, signal=31%	7448/3481/10344/183/1382/4804/3897/5020/8482/10630/26585/948/5159/5365/1437/9353/558/3569/6356/2242/7043/1490/2335/7474/4035/718/3303/2260/5881/6401/1440/5155/8862/2896/6382/1908/7042/7040/6385/6387/3082/7010/1601/51330/3791/8829/7046/3976/3556/23129/604/9037/19/6347/3553/6280/977/5967/6714/3643/967/55558/5361/2852/3552/811
BP	GO:0071900	regulation of protein serine/threonine kinase activity	96	0.377239	1.46612	0.0145719	0.0304214	0.0139521	243	tags=27%, list=19%, signal=24%	3481/22943/9500/7057/80310/5159/4920/25759/5154/8817/7043/1050/56034/7474/7026/2260/284340/5155/1908/2149/7040/3082/6464/2247/101/7046
BP	GO:0000122	negative regulation of transcription by RNA polymerase II	81	0.402288	1.51985	0.0147874	0.0307869	0.0141197	382	tags=51%, list=30%, signal=38%	3481/22943/7025/4854/6271/948/4776/5914/8431/1050/654/7026/3303/2354/2260/8013/5155/23466/1910/7040/7068/5915/25959/3727/54567/6097/604/4929/5467/93/2063/2908/7376/811/8440/2624/1906/3725/23462/9839/6256
BP	GO:0007599	hemostasis	71	0.419506	1.5473	0.0148423	0.030817	0.0141335	185	tags=24%, list=15%, signal=22%	7448/5624/7057/5328/5156/10630/948/7056/5154/558/3569/2162/2/5196/308/5155/6403
BP	GO:1903039	positive regulation of leukocyte cell-cell adhesion	98	-0.356482	-1.48085	0.0153846	0.0318562	0.0146101	332	tags=41%, list=26%, signal=33%	961/8764/7037/30835/3689/920/10385/10892/50943/80380/1326/942/4067/6850/3932/3676/972/3575/1803/3115/3574/923/3594/6363/10673/7535/940/3559/3113/959/3109/916/5788/5588/6352/5133/1236/29851/55423/1493
BP	GO:0042493	response to drug	140	0.344926	1.43677	0.0161002	0.0332475	0.0152482	250	tags=27%, list=20%, signal=24%	6750/183/347/5950/7057/2170/5020/3624/6586/80310/5159/9353/5743/5914/558/3569/7043/3956/2354/5228/8013/2022/2770/1440/5155/7424/3757/6382/7042/7040/6387/3082/7431/7423/3791/8772/5732/3727
BP	GO:0071417	cellular response to organonitrogen compound	92	0.380216	1.45908	0.0164835	0.0339471	0.0155691	356	tags=37%, list=28%, signal=29%	3481/183/4804/5156/80310/3488/948/9353/5743/6781/56034/4035/1282/308/8013/9021/58528/7040/7431/6464/3164/5167/4929/3553/5967/3625/6714/3643/3269/2852/5618/5595/115/1906
BP	GO:2000027	regulation of animal organ morphogenesis	62	0.417766	1.5052	0.0170455	0.0350098	0.0160564	252	tags=31%, list=20%, signal=26%	22943/183/2535/9500/2252/26585/4920/5154/7474/2260/10409/2022/7042/7040/3082/7068/1601/7046/3976
BP	GO:0042098	T cell proliferation	67	-0.389089	-1.50531	0.0177778	0.0363505	0.0166713	277	tags=37%, list=22%, signal=31%	10385/10892/50943/80380/942/6850/3115/923/944/3594/6363/10673/7535/940/3559/3113/959/3659/3109/916/5788/5588/6352/1493/3620
BP	GO:0048878	chemical homeostasis	163	0.323829	1.37201	0.0177936	0.0363505	0.0166713	216	tags=26%, list=17%, signal=25%	6343/2167/6368/183/5731/5950/51310/5947/57007/4804/79689/2170/5156/5020/7380/3488/948/6781/6356/4881/1050/7474/4035/654/3956/2850/1909/187/360/308/1910/4828/51129/3757/2896/5739/309/1908/8614/2149/7040/6387/133
BP	GO:0071902	positive regulation of protein serine/threonine kinase activity	83	0.395188	1.50004	0.0181818	0.0370442	0.0169895	270	tags=31%, list=21%, signal=26%	3481/22943/9500/7057/80310/5159/4920/25759/5154/8817/7043/56034/7474/2260/284340/5155/1908/2149/7040/3082/6464/2247/101/7046/2321/9294
BP	GO:0006897	endocytosis	205	-0.290746	-1.32216	0.0191388	0.03889	0.017836	341	tags=35%, list=27%, signal=30%	28816/9938/961/7037/28455/30835/3689/28919/28815/3500/28395/3514/6614/5874/3601/2207/28778/28793/2209/4360/28823/28817/28881/28809/28410/4067/6850/28457/28444/3676/64581/28434/28452/28796/28468/28903/3542/2214/28797/28442/28908/146722/28392/923/28448/51554/919/6363/28940/3560/28424/28638/26228/1755/5788/917/3683/28907/28776/28876/4233/3507/28937/28526/28473/933/3495/28423/55423/28426/28414
BP	GO:0033043	regulation of organelle organization	142	0.342452	1.42601	0.0197487	0.0400225	0.0183554	356	tags=38%, list=28%, signal=31%	3481/10344/1000/2006/5156/5159/1437/9353/5154/6356/2242/7043/1490/7474/4035/3303/5881/2770/9723/1440/5155/10395/683/2896/5962/6382/1908/7040/6385/6387/3082/7010/50810/3791/8829/7046/3976/1901/3556/604/9037/3553/6280/6714/3643/55558/2852/3552/811/4070/8440/5595/2624/1906
BP	GO:0071407	cellular response to organic cyclic compound	96	0.369708	1.43685	0.0200364	0.040498	0.0185735	368	tags=43%, list=29%, signal=33%	3624/7025/3488/4776/5743/6781/5914/2242/8431/1050/6751/81035/3956/7026/8013/2770/5155/7040/7068/1601/3164/5915/25959/6097/4929/5467/340061/19/6347/3553/2063/2908/6714/7376/3269/2852/811/5595/1906/5764/5566
BP	GO:0030036	actin cytoskeleton organization	93	0.375398	1.44451	0.0201465	0.0406128	0.0186261	280	tags=33%, list=22%, signal=28%	10344/2006/2252/5156/5159/9353/5154/6356/2242/7043/1490/4035/5881/9723/1440/10395/683/5962/7040/6385/6387/7010/6464/8829/1466/7046/1901/7169/9294/604/9037
BP	GO:0006357	regulation of transcription by RNA polymerase II	234	0.30736	1.36124	0.0203046	0.0408234	0.0187227	382	tags=39%, list=30%, signal=33%	3481/22943/3589/9500/4804/64388/3491/3624/7025/26585/4854/6271/948/4776/4920/5914/11167/3569/7043/8431/1050/5196/7474/654/7026/3303/2354/2260/8013/1960/2022/1440/5155/23466/1910/8862/90865/353500/3198/94/148327/7042/7040/3082/7068/3164/6925/2247/5915/8772/25959/3727/54567/3976/1901/23129/6097/604/91/4929/5467/340061/3162/3553/93/2063/2908/4756/2353/7376/2852/3552/811/975/8440/5595/64784/2624/1906…
BP	GO:1903506	regulation of nucleic acid-templated transcription	324	0.282419	1.29994	0.0210356	0.0421819	0.0193458	382	tags=36%, list=30%, signal=34%	2167/3481/22943/183/2535/1382/3589/9500/4804/64388/4213/2252/3491/3624/7025/26585/4854/6271/948/4776/4920/1437/5914/11167/3569/7043/8431/1050/5196/7474/654/84433/7026/3303/2354/2260/8013/10409/1960/2022/1440/5155/23466/1910/8862/90865/353500/3198/94/148327/4345/7042/2149/7040/3082/7068/6464/1601/3164/6925/2247/5915/8772/101/7046/25959/3727/54567/3976/1901/3556/23129/5167/6097/604/91/4929/5467/340…
BP	GO:0006355	regulation of transcription, DNA-templated	320	0.285884	1.31182	0.0212418	0.0424837	0.0194841	382	tags=37%, list=30%, signal=34%	2167/3481/22943/183/2535/1382/3589/9500/4804/64388/4213/2252/3491/3624/7025/26585/4854/6271/948/4776/4920/1437/5914/11167/3569/7043/8431/1050/5196/7474/654/84433/7026/3303/2354/2260/8013/10409/1960/2022/1440/5155/23466/1910/8862/90865/353500/3198/94/148327/4345/7042/2149/7040/3082/7068/6464/1601/3164/6925/2247/5915/8772/101/7046/25959/3727/54567/3976/1901/3556/23129/5167/6097/604/91/4929/5467/340…
BP	GO:0065009	regulation of molecular function	392	0.276259	1.29327	0.0216383	0.0431634	0.0197959	279	tags=25%, list=22%, signal=28%	7448/2167/3481/6368/22943/10344/183/2535/9500/51050/7057/4804/64388/5328/5156/3491/6590/80310/26585/6271/948/5159/5365/4776/4920/25759/9353/5045/5743/5154/5914/3569/6356/8817/7043/8431/1490/1050/2335/2/2261/56034/7474/4035/718/135228/84433/7026/3303/2260/1909/10406/284340/308/1508/6401/1440/5155/9021/1910/3730/10395/51129/2896/5962/1908/4345/7042/2149/7040/6385/3082/7010/6464/1601/6004/55890/4585…
BP	GO:2000146	negative regulation of cell motility	50	0.42711	1.48079	0.0228571	0.0454756	0.0208563	291	tags=46%, list=23%, signal=37%	347/7057/26585/3488/5365/9353/6781/7075/4035/7026/2022/90865/10395/4856/94/4345/7040/6387/2247/54567/5467/3162/6347
BP	GO:0032946	positive regulation of mononuclear cell proliferation	55	-0.397072	-1.48463	0.0233051	0.046246	0.0212097	348	tags=51%, list=27%, signal=39%	1880/115650/7037/596/30835/920/50943/80380/942/6850/972/3115/3574/923/3594/6363/10673/7535/940/3559/3113/959/3109/916/5788/5588/6352/952
BP	GO:0006366	transcription by RNA polymerase II	239	0.305783	1.35615	0.0234899	0.0464918	0.0213224	411	tags=42%, list=32%, signal=35%	3481/22943/3589/9500/4804/64388/3491/3624/7025/26585/4854/6271/948/4776/4920/5914/11167/3569/7043/8431/1490/1050/5196/7474/654/7026/3303/2354/2260/8013/1960/2022/1440/5155/23466/1910/8862/90865/353500/3198/94/148327/7042/7040/3082/7068/3164/6925/2247/5915/8772/25959/3727/54567/3976/1901/23129/6097/604/91/4929/5467/340061/3162/3553/93/2063/2908/4756/2353/7376/2852/3552/811/975/8440/5595/64784/2624…
BP	GO:0042742	defense response to bacterium	86	-0.35125	-1.43729	0.0241228	0.0476207	0.0218401	251	tags=34%, list=20%, signal=29%	9466/28410/2634/6850/28457/28444/28434/28452/7098/28468/3542/28442/28392/28448/944/28424/28638/1755/3507/28526/10578/28473/3495/28423/4843/5320/28426/10563/28414
BP	GO:0009968	negative regulation of signal transduction	202	0.307351	1.33586	0.0242215	0.0476679	0.0218618	284	tags=27%, list=22%, signal=25%	22943/1000/183/347/92747/57007/3135/7057/64388/6586/26585/3488/4854/4776/4920/1437/9353/5743/3569/7043/4052/5196/7474/4035/135228/3303/187/7857/9021/8862/10395/27303/4856/5739/81792/7042/7040/6387/3082/133/1601/6004/8829/8772/7046/25959/54567/3976/5167/9294/604/4929/3162/57556
BP	GO:0006351	transcription, DNA-templated	328	0.281737	1.29878	0.0242718	0.0476679	0.0218618	382	tags=36%, list=30%, signal=34%	2167/3481/22943/183/2535/1382/3589/9500/4804/64388/4213/2252/3491/3624/7025/26585/4854/6271/948/4776/4920/1437/5914/11167/3569/7043/8431/1490/1050/5196/7474/654/84433/7026/3303/2354/2260/8013/10409/1960/2022/1440/5155/23466/1910/8862/90865/353500/3198/94/148327/4345/7042/2149/7040/3082/7068/6464/1601/3164/6925/2247/5915/8772/101/7046/25959/3727/54567/3976/1901/3556/23129/5167/6097/604/91/4929/546…
BP	GO:0050671	positive regulation of lymphocyte proliferation	54	-0.397337	-1.48339	0.0251046	0.0491766	0.0225537	348	tags=52%, list=27%, signal=39%	1880/115650/7037/596/30835/920/50943/80380/942/6850/972/3115/3574/923/3594/6363/10673/7535/940/3559/3113/959/3109/916/5788/5588/6352/952
BP	GO:0007010	cytoskeleton organization	122	0.34355	1.40286	0.0252252	0.0492862	0.022604	297	tags=32%, list=23%, signal=27%	10344/2006/2252/5156/5159/9353/5154/6356/2242/7043/1490/4035/3303/5881/2770/9723/1440/10395/683/5962/7040/6385/6387/7431/7010/6464/50810/8829/1466/7046/1901/7169/1674/9294/604/9037/57556/6347/6280
BP	GO:0010563	negative regulation of phosphorus metabolic process	64	0.403234	1.47316	0.0257827	0.0501184	0.0229856	212	tags=25%, list=17%, signal=22%	2167/22943/3624/26585/978/9353/5154/1050/135228/7026/2022/5155/9021/7042/7040/3082
BP	GO:0045936	negative regulation of phosphate metabolic process	64	0.403234	1.47316	0.0257827	0.0501184	0.0229856	212	tags=25%, list=17%, signal=22%	2167/22943/3624/26585/978/9353/5154/1050/135228/7026/2022/5155/9021/7042/7040/3082
BP	GO:0009755	hormone-mediated signaling pathway	53	0.421629	1.47911	0.0263653	0.051063	0.0234189	335	tags=42%, list=26%, signal=32%	6750/7025/5914/8431/6751/7026/8013/7068/1601/3164/5915/25959/6097/4929/5467/2063/2908/6714/7376/2852/811/5618
BP	GO:0097659	nucleic acid-templated transcription	331	0.279143	1.28459	0.0264026	0.051063	0.0234189	382	tags=36%, list=30%, signal=34%	2167/3481/22943/183/2535/1382/3589/9500/4804/64388/4213/2252/3491/3624/7025/26585/4854/6271/948/4776/4920/1437/5914/11167/3569/7043/8431/1490/1050/5196/7474/654/84433/7026/3303/2354/2260/8013/10409/1960/2022/1440/5155/23466/1910/8862/90865/353500/3198/94/148327/4345/7042/2149/7040/3082/7068/6464/1601/3164/6925/2247/5915/8772/101/7046/25959/3727/54567/3976/1901/3556/23129/5167/6097/604/91/4929/546…
BP	GO:0010038	response to metal ion	54	0.417267	1.46701	0.0267176	0.0515412	0.0236382	369	tags=41%, list=29%, signal=30%	2167/7057/4776/5743/1050/7474/654/2354/360/308/6382/6284/3727/3162/2353/3552/811/18/5595/1906/5530/3725
BP	GO:0051047	positive regulation of secretion	108	0.356538	1.42186	0.0267857	0.0515422	0.0236386	211	tags=27%, list=17%, signal=24%	5004/6343/183/5005/5950/5020/3624/3569/4881/7043/8431/7474/4035/654/2850/2260/7432/1910/7424/8862/4828/90865/6382/1908/7042/2149/7040/6385/6387
BP	GO:0042063	gliogenesis	56	0.417197	1.47861	0.0280899	0.0539156	0.0247271	292	tags=29%, list=23%, signal=23%	7448/1000/4920/3569/23529/4035/146433/90865/2896/7042/7040/7431/3976/3953/6347/3553
BP	GO:0051046	regulation of secretion	153	0.330203	1.39466	0.0282187	0.0539654	0.02475	211	tags=25%, list=17%, signal=24%	1113/5004/6343/183/5005/5950/3589/5020/3624/2615/6781/3569/2242/4881/7043/8431/2335/7474/4035/654/2850/2260/308/7432/1910/7424/8862/4828/90865/353500/4856/6382/1908/4345/7042/2149/7040/6385/6387
BP	GO:0034645	cellular macromolecule biosynthetic process	385	0.27104	1.26285	0.0282575	0.0539654	0.02475	279	tags=24%, list=22%, signal=27%	2167/3481/22943/183/2535/4586/1382/3589/9500/7057/4804/64388/4213/2252/3491/3624/9945/7025/26585/3488/4854/6271/948/5159/4776/4920/1437/5914/11167/3569/7043/8431/1490/1050/5196/7474/654/84433/7026/3303/2354/2260/8013/10409/1960/2022/1440/5155/23466/1910/8862/90865/27303/353500/3198/94/148327/4345/7042/2149/7040/3082/7431/64840/7423/7068/8706/6464/1601/3164/4585/6925/2247/5915/8772/101/7046/25959/…
BP	GO:0043549	regulation of kinase activity	155	0.325684	1.3766	0.0299824	0.0571164	0.0261951	243	tags=24%, list=19%, signal=22%	2167/3481/22943/183/9500/7057/5156/3491/80310/26585/5159/4920/25759/5154/8817/7043/1050/2261/56034/7474/7026/2260/284340/5155/9021/1908/7042/2149/7040/6385/3082/7010/6464/55890/2247/101/7046
BP	GO:0007186	G protein-coupled receptor signaling pathway	127	0.341037	1.39783	0.0306859	0.0583109	0.0267429	231	tags=30%, list=18%, signal=27%	1113/6750/6343/6368/10344/183/5731/2535/5157/57007/5020/1672/5159/6356/4881/5744/6751/5196/2532/7474/4035/718/2850/1909/187/7432/2770/1910/8862/4828/5739/1908/2149/6387/133/6004/79924/55890
BP	GO:0050790	regulation of catalytic activity	323	0.275922	1.26843	0.0323102	0.0611721	0.0280552	243	tags=22%, list=19%, signal=24%	7448/2167/3481/6368/22943/10344/183/9500/51050/7057/4804/5156/3491/6590/80310/26585/6271/5159/5365/4920/25759/9353/5045/5743/5154/6356/8817/7043/1490/1050/2335/2/2261/56034/7474/4035/718/135228/7026/3303/2260/1909/10406/284340/308/1508/6401/5155/9021/1910/3730/10395/51129/2896/5962/1908/4345/7042/2149/7040/6385/3082/7010/6464/6004/55890/2247/8829/8772/101/7046
BP	GO:1901699	cellular response to nitrogen compound	105	0.348465	1.38406	0.0324324	0.0611721	0.0280552	356	tags=34%, list=28%, signal=27%	3481/183/4804/5156/80310/3488/948/9353/5743/6781/56034/81035/4035/1282/308/8013/9021/58528/7040/7431/6464/3164/5167/4929/340061/3553/5967/3625/6714/3643/3269/2852/5618/5595/115/1906
BP	GO:1903532	positive regulation of secretion by cell	105	0.348075	1.38251	0.0324324	0.0611721	0.0280552	211	tags=26%, list=17%, signal=23%	5004/6343/183/5005/5950/5020/3624/3569/7043/8431/7474/4035/654/2850/2260/7432/7424/8862/4828/90865/6382/1908/7042/2149/7040/6385/6387
BP	GO:0002521	leukocyte differentiation	142	-0.301525	-1.31551	0.0337079	0.0634207	0.0290864	284	tags=32%, list=22%, signal=28%	2207/10385/973/10892/3635/695/50943/942/4067/6850/3932/3676/6348/972/7098/4254/3575/29760/64919/930/3574/8792/944/3594/6363/10320/7535/940/3559/959/4609/915/3659/3702/914/916/5788/917/925/3111/1236/1380/931/10537/1493
BP	GO:0044085	cellular component biogenesis	261	0.289317	1.30023	0.0344262	0.0646128	0.0296332	244	tags=21%, list=19%, signal=21%	7448/1113/22943/10344/1000/183/2006/347/3135/7057/79689/5156/5020/3491/26585/948/5159/5365/1437/978/9353/5154/6356/2242/7043/3915/1490/2335/56034/7474/81035/4035/3303/5881/1440/649/10395/51129/6403/94/5962/6382/309/7040/6385/6387/7010/50810/3791/6925/8829/1466/8772/7046/2014
BP	GO:0043406	positive regulation of MAP kinase activity	73	0.389492	1.44737	0.0354478	0.0663666	0.0304375	379	tags=49%, list=30%, signal=37%	22943/9500/7057/80310/5159/4920/25759/5154/8817/7043/56034/7474/2260/284340/5155/1908/2149/7040/3082/6464/2247/101/7046/2321/9294/3553/6714/3643/975/5595/1906/6091/3845/8517/8600/9839
BP	GO:0033674	positive regulation of kinase activity	129	0.335005	1.37185	0.0365631	0.0682869	0.0313182	243	tags=26%, list=19%, signal=23%	3481/22943/183/9500/7057/5156/3491/80310/26585/5159/4920/25759/5154/8817/7043/2261/56034/7474/2260/284340/5155/1908/7042/2149/7040/6385/3082/7010/6464/55890/2247/101/7046
BP	GO:0019953	sexual reproduction	57	0.402422	1.42636	0.0379507	0.0707051	0.0324273	368	tags=42%, list=29%, signal=31%	5020/3624/1672/5743/5914/558/6751/7026/10406/7432/1910/148327/7040/7068/7046/5266/604/3953/3625/6714/811/18/5764/5566
BP	GO:1901652	response to peptide	99	0.350176	1.37623	0.0380435	0.0707052	0.0324273	313	tags=31%, list=25%, signal=26%	3481/183/4804/2170/5020/3488/948/5743/1490/4035/308/8013/2770/9021/1910/8614/7040/6387/7431/133/7010/6464/3164/3727/5167/4929/3553/5967/3625/6714/3643
BP	GO:0002920	regulation of humoral immune response	65	-0.360568	-1.39485	0.0387931	0.071923	0.0329858	405	tags=65%, list=32%, signal=46%	3538/28822/28439/714/28912/3502/28420/719/28816/28919/28815/3500/28395/3514/28778/713/28793/28823/28817/28881/28809/28457/28434/28452/28796/28903/3542/28797/28442/28908/930/28392/28940/28424/5788/28907/28776/28876/28937/1236/1380/10563
BP	GO:0048015	phosphatidylinositol-mediated signaling	60	0.394842	1.4201	0.0393258	0.0725576	0.0332769	229	tags=30%, list=18%, signal=26%	183/4586/2057/5156/80310/5159/5154/56034/2260/1440/5155/6403/2324/7042/2149/3082/7010/3791
BP	GO:0048017	inositol lipid-mediated signaling	60	0.394842	1.4201	0.0393258	0.0725576	0.0332769	229	tags=30%, list=18%, signal=26%	183/4586/2057/5156/80310/5159/5154/56034/2260/1440/5155/6403/2324/7042/2149/3082/7010/3791
BP	GO:0098657	import into cell	207	-0.274214	-1.25238	0.04	0.0736232	0.0337656	336	tags=34%, list=27%, signal=30%	9938/961/7037/28455/30835/3689/28919/28815/3500/28395/3514/6614/5874/3601/2207/28778/28793/2209/4360/28823/28817/28881/28809/28410/4067/6850/28457/28444/3676/64581/28434/28452/28796/28468/28903/3542/2214/28797/28442/28908/146722/28392/923/28448/51554/919/6363/28940/3560/28424/28638/26228/1755/5788/917/3683/28907/28776/28876/4233/3507/28937/28526/28473/933/3495/28423/55423/28426/28414
BP	GO:0071702	organic substance transport	261	0.287272	1.29104	0.0409836	0.0751622	0.0344714	213	tags=20%, list=17%, signal=20%	1113/5004/6343/2167/183/5005/347/5950/4053/7057/4804/2170/5020/7380/3624/5360/2615/10630/948/1437/5743/3569/7043/8431/2335/7474/4035/718/654/84433/2850/1909/360/308/7857/8013/7432/7424/8862/4828/90865/353500/4856/8425/1908/4345/7042/2149/7040/6387/6284
BP	GO:1901576	organic substance biosynthetic process	475	0.256754	1.21548	0.0410334	0.0751622	0.0344714	386	tags=35%, list=30%, signal=39%	2167/3481/22943/183/2535/5950/4586/1382/3589/5947/9500/7057/4804/64388/4213/2252/2170/4969/3491/3624/9945/5360/7025/26585/3488/4854/6271/948/5159/4776/6383/4920/1437/978/5045/5743/5154/5914/11167/3569/4881/7043/8431/1490/1050/5196/7474/718/654/84433/7026/3303/2354/2260/8013/10409/1960/2022/1440/5155/23466/1910/1593/8862/90865/27303/353500/3198/94/148327/6382/4345/7042/2149/7040/6385/3082/7431/648…
BP	GO:1902903	regulation of supramolecular fiber organization	53	0.406331	1.42544	0.0414313	0.0756827	0.0347101	254	tags=34%, list=20%, signal=28%	10344/2006/9353/6356/2242/7043/1490/3303/5881/1440/10395/5962/6385/6387/50810/8829/7046/1901
BP	GO:0045860	positive regulation of protein kinase activity	120	0.33317	1.35369	0.0415162	0.0756827	0.0347101	243	tags=25%, list=19%, signal=22%	3481/22943/183/9500/7057/3491/80310/26585/5159/4920/25759/5154/8817/7043/56034/7474/2260/284340/5155/1908/7042/2149/7040/6385/3082/6464/55890/2247/101/7046
BP	GO:0043434	response to peptide hormone	82	0.367533	1.38963	0.0420475	0.076426	0.035051	356	tags=38%, list=28%, signal=29%	3481/183/2170/5020/3488/5743/1490/308/8013/2770/9021/1910/8614/7040/6387/133/7010/6464/3164/3727/5167/4929/3553/5967/3625/6714/3643/2852/5618/115/1906
BP	GO:0010035	response to inorganic substance	86	0.360521	1.37026	0.0421245	0.076426	0.035051	151	tags=20%, list=12%, signal=19%	2167/7057/80310/948/5159/4776/1437/5743/558/3569/1050/7474/654/2354/360/308/8013
BP	GO:0031667	response to nutrient levels	67	0.384108	1.41585	0.0434783	0.0786946	0.0360915	323	tags=37%, list=26%, signal=29%	6750/6343/5020/5743/6781/5914/11167/2242/6751/360/353500/8614/58528/7040/133/25959/5467/3162/19/3553/7378/5967/3625/6714/29937
BP	GO:0007204	positive regulation of cytosolic calcium ion concentration	62	-0.366143	-1.39659	0.0443038	0.0798742	0.0366325	248	tags=39%, list=20%, signal=33%	4067/3932/6348/2833/8477/1240/1233/930/51554/1043/6376/1234/6363/27334/5788/10663/3717/1236/931/952/10563/4283/3627/6373
BP	GO:0009058	biosynthetic process	482	0.255624	1.20801	0.0444104	0.0798742	0.0366325	386	tags=35%, list=30%, signal=39%	2167/3481/22943/183/2535/5950/4586/1382/3589/5947/9500/7057/4804/64388/4213/2252/2170/4969/3491/3624/9945/5360/7025/26585/3488/4854/6271/948/5159/4776/6383/4920/1437/978/5045/5743/5154/5914/11167/3569/4881/7043/8431/1490/1050/5196/7474/718/654/84433/7026/3303/2354/2260/8013/10409/1960/2022/1440/5155/23466/1910/1593/8862/90865/27303/353500/3198/94/148327/6382/8614/4345/7042/2149/7040/6385/3082/743…
BP	GO:0043405	regulation of MAP kinase activity	78	0.372454	1.40196	0.0444444	0.0798742	0.0366325	379	tags=47%, list=30%, signal=35%	22943/9500/7057/80310/5159/4920/25759/5154/8817/7043/56034/7474/2260/284340/5155/1908/2149/7040/3082/6464/2247/101/7046/2321/9294/3553/11072/6714/3643/975/5595/1906/6091/3845/8517/8600/9839
BP	GO:0045859	regulation of protein kinase activity	145	0.321224	1.33802	0.0452899	0.081202	0.0372414	243	tags=23%, list=19%, signal=21%	2167/3481/22943/183/9500/7057/3491/80310/26585/5159/4920/25759/5154/8817/7043/1050/56034/7474/7026/2260/284340/5155/9021/1908/7042/2149/7040/6385/3082/6464/55890/2247/101/7046
BP	GO:0050920	regulation of chemotaxis	84	0.365444	1.38618	0.0458716	0.0819433	0.0375814	237	tags=38%, list=19%, signal=33%	10344/7057/5156/10500/8482/80310/26585/5159/10501/9353/3569/9547/8817/56920/7474/2260/5228/284340/7857/9723/54910/5155/7424/683/4856/1908/7040/6387/7423/3791/2247/8829
BP	GO:0019221	cytokine-mediated signaling pathway	282	-0.256046	-1.2114	0.0459184	0.0819433	0.0375814	243	tags=24%, list=19%, signal=25%	3459/2634/6850/3603/6355/6348/5720/972/2833/53832/8519/3575/6369/1240/1233/4050/3115/6349/146722/3134/3574/8792/10068/5696/3123/51554/944/6772/6367/10346/5721/6374/3594/3122/6376/1234/6351/6363/9235/10673/3117/3560/3559/330/6846/3113/959/4609/3659/3119/26228/608/5788/3127/10663/6352/3717/6362/1236/4261/4843/4321/10563/9447/4283/3627/6373
BP	GO:0045893	positive regulation of transcription, DNA-templated	207	0.29263	1.27469	0.0467938	0.0833104	0.0382084	389	tags=40%, list=31%, signal=33%	3481/183/2535/3589/9500/4804/2252/3491/3624/7025/26585/4854/4776/4920/5914/3569/7043/1050/5196/7474/654/7026/2354/8013/1960/2022/1440/5155/8862/90865/3198/94/148327/7042/2149/7040/3082/7068/6464/1601/3164/6925/2247/5915/8772/7046/3727/3976/1901/23129/6097/91/4929/5467/340061/3553/2908/2353/6714/3643/7376/2852/3552/975/8440/5595/64784/2624/1906/5530/8517/659/3725/6041/23462/602/8600/9839/200186/62…
BP	GO:0048863	stem cell differentiation	62	0.387555	1.39635	0.0473485	0.0841015	0.0385712	386	tags=53%, list=30%, signal=39%	5156/10500/8482/4054/26585/10501/2335/2/56920/1909/9723/54910/1910/4902/309/1908/7042/8829/3976/8828/9037/57556/6405/4070/7869/10505/5595/2624/1906/5764/5710/9839/860
BP	GO:1903530	regulation of secretion by cell	147	0.319971	1.33397	0.048913	0.0866785	0.0397531	211	tags=24%, list=17%, signal=23%	1113/5004/6343/183/5005/5950/3589/5020/3624/2615/3569/2242/7043/8431/2335/7474/4035/654/2850/2260/308/7432/7424/8862/4828/90865/353500/4856/6382/1908/4345/7042/2149/7040/6385/6387
MF	GO:0051239	regulation of multicellular organismal process	500	0.400962	1.90736	0.00149701	0.00730753	0.00335143	280	tags=32%, list=22%, signal=42%	7448/1113/5004/6343/2167/3481/22943/1000/183/5731/2535/5005/347/5950/1382/9500/5624/3135/7057/4804/5328/2252/5156/3897/5020/3491/3624/10500/8482/7025/80310/4054/2615/10630/26585/3488/4854/6271/948/5159/5365/4776/6383/4920/7056/1437/10501/9353/5045/5743/5154/6781/5914/558/3569/23529/6356/8817/2242/4881/7043/5744/7075/1490/1050/3554/2335/4052/5196/2532/56920/56034/7474/4035/718/654/135228/84433/395…
MF	GO:0030154	cell differentiation	493	0.377683	1.79379	0.00151057	0.00730753	0.00335143	277	tags=31%, list=22%, signal=40%	7448/2167/3481/22943/1000/183/2535/347/1382/3589/1286/5624/57007/3135/7057/4804/79689/5156/3897/3491/7380/1489/3624/6586/10500/8482/7025/1672/4054/10630/26585/3488/4854/948/5159/5365/4776/6383/4920/1437/10501/9353/5045/5743/6781/5914/558/11167/3569/23529/6356/9547/8817/2242/7043/5744/3915/7075/1490/1050/2335/2/2261/5196/56920/7474/4035/718/1282/654/135228/84433/3956/8038/7026/3303/2260/1909/187/5…
MF	GO:0010646	regulation of cell communication	489	0.360803	1.7118	0.00151286	0.00730753	0.00335143	243	tags=26%, list=19%, signal=34%	7448/1113/6343/3481/6368/9244/22943/10344/1000/183/2535/347/5950/1382/92747/3589/9500/57007/3135/7057/64388/5328/2057/2252/5156/5020/3491/1489/3624/6586/8482/80310/26585/3488/4854/948/5159/4776/4920/1437/25759/9353/5045/5743/5154/5914/558/11167/3569/23529/6356/8817/4881/7043/8431/1490/3554/2335/2/2261/11082/4052/5196/56034/7474/4035/718/654/135228/84433/3956/123920/3303/2850/2260/187/284340/308/7…
MF	GO:0023051	regulation of signaling	490	0.36057	1.71009	0.00151286	0.00730753	0.00335143	243	tags=26%, list=19%, signal=34%	7448/1113/6343/3481/6368/9244/22943/10344/1000/183/2535/347/5950/1382/92747/3589/9500/57007/3135/7057/64388/5328/2057/2252/5156/5020/3491/1489/3624/6586/8482/80310/26585/3488/4854/948/5159/4776/4920/1437/25759/9353/5045/5743/5154/5914/558/11167/3569/23529/6356/8817/4881/7043/8431/1490/3554/2335/2/2261/11082/4052/5196/56034/7474/4035/718/654/135228/84433/3956/123920/3303/2850/2260/187/284340/308/7…
MF	GO:0044267	cellular protein metabolic process	492	0.330377	1.56804	0.00151515	0.00730753	0.00335143	243	tags=24%, list=19%, signal=32%	7448/2167/3481/6368/9244/22943/10344/1000/183/4586/1511/3589/9500/5624/57007/51050/7057/4804/2252/5156/3491/6590/1489/3624/9945/8482/80310/26585/3488/948/5159/6383/4920/1437/25759/9353/5045/5743/5154/5914/558/11167/3569/23529/6356/8817/2242/4881/7043/3915/2162/7075/1490/1050/2335/2/2261/4052/56034/7474/4035/718/654/135228/3956/7026/3303/2260/187/10406/5228/284340/7857/1508/2022/1440/54910/5155/90…
MF	GO:0009893	positive regulation of metabolic process	477	0.318438	1.50724	0.00152672	0.00730753	0.00335143	279	tags=27%, list=22%, signal=34%	7448/6343/2167/3481/6368/9244/22943/10344/1000/183/2535/3589/9500/57007/7057/4804/2252/2170/5156/5020/3491/1489/3624/8482/7025/80310/2615/26585/4854/6271/948/5159/4776/4920/1437/25759/5045/5743/5154/5914/3569/23529/6356/8817/7043/8431/1490/1050/2335/2261/5196/56034/7474/4035/718/654/84433/7026/3303/2354/2260/187/5228/284340/8013/1960/7432/2022/6401/1440/54910/5155/9021/1910/7424/146433/8862/90865…
MF	GO:0065008	regulation of biological quality	480	0.367954	1.73831	0.00152672	0.00730753	0.00335143	384	tags=41%, list=30%, signal=46%	7448/1113/6343/2167/6368/22943/10344/1000/183/5731/2006/5950/1511/1382/3589/51310/5947/5624/57007/7057/4804/79689/5328/2170/5156/3897/5020/7380/3624/10500/8482/4054/10630/3488/948/5365/4776/7056/10501/9353/5045/64714/5743/5154/6781/5914/558/3569/6356/2242/4881/8431/2162/1490/1050/2335/2/4052/5196/56920/56034/7474/4035/718/654/84433/1359/3956/7026/3303/2850/2260/1909/187/360/308/8013/7432/5881/972…
MF	GO:0009966	regulation of signal transduction	462	0.353791	1.66988	0.00153374	0.00730753	0.00335143	253	tags=26%, list=20%, signal=33%	7448/1113/6343/3481/6368/9244/22943/10344/1000/183/2535/347/1382/92747/3589/9500/57007/3135/7057/64388/5328/2057/2252/5156/3491/1489/3624/6586/8482/80310/26585/3488/4854/948/5159/4776/4920/1437/25759/9353/5045/5743/5154/558/11167/3569/23529/6356/8817/4881/7043/1490/3554/2335/2/2261/11082/4052/5196/56034/7474/4035/718/654/135228/84433/3956/123920/3303/2850/2260/187/284340/7857/5881/2022/2770/1440/…
MF	GO:0006793	phosphorus metabolic process	400	0.316947	1.48507	0.00154083	0.00730753	0.00335143	243	tags=24%, list=19%, signal=28%	7448/2167/3481/6368/9244/22943/10344/1000/183/1511/3589/9500/57007/7057/2252/2170/5156/3491/1489/3624/9945/8482/80310/26585/948/5159/4920/1437/25759/978/9353/5743/5154/5914/558/3569/23529/6356/8817/2242/4881/7043/5744/7075/1490/1050/2335/2261/56034/7474/4035/718/654/135228/84433/7026/3303/2260/187/5228/284340/7857/2022/1440/54910/5155/9021/1910/7424/4902/146433/8862/10395/683/353500/2324/94/10220…
MF	GO:0006796	phosphate-containing compound metabolic process	400	0.316947	1.48507	0.00154083	0.00730753	0.00335143	243	tags=24%, list=19%, signal=28%	7448/2167/3481/6368/9244/22943/10344/1000/183/1511/3589/9500/57007/7057/2252/2170/5156/3491/1489/3624/9945/8482/80310/26585/948/5159/4920/1437/25759/978/9353/5743/5154/5914/558/3569/23529/6356/8817/2242/4881/7043/5744/7075/1490/1050/2335/2261/56034/7474/4035/718/654/135228/84433/7026/3303/2260/187/5228/284340/7857/2022/1440/54910/5155/9021/1910/7424/4902/146433/8862/10395/683/353500/2324/94/10220…
MF	GO:0032879	regulation of localization	391	0.392736	1.83895	0.00154321	0.00730753	0.00335143	292	tags=35%, list=23%, signal=38%	7448/1113/6750/5004/6343/22943/10344/1000/183/5005/347/5950/3589/57007/7057/4804/5328/2252/2170/5156/5020/3491/3624/10500/5360/8482/1672/80310/2615/10630/26585/3488/6271/948/5159/5365/4920/10501/9353/5743/5154/6781/558/3569/6356/9547/8817/2242/4881/7043/8431/7075/3554/2335/56920/56034/7474/4035/718/654/7026/3303/2850/2260/1909/187/5228/284340/308/8013/7432/2022/2770/6401/9723/54910/5155/1910/9022…
MF	GO:0006464	cellular protein modification process	431	0.33716	1.58308	0.00154799	0.00730753	0.00335143	237	tags=24%, list=19%, signal=29%	7448/2167/3481/6368/9244/22943/10344/1000/183/4586/1511/3589/9500/5624/57007/7057/2252/5156/3491/1489/3624/9945/8482/80310/26585/3488/948/5159/6383/4920/1437/25759/9353/5743/5154/5914/558/11167/3569/23529/6356/8817/2242/4881/7043/3915/2162/7075/1490/1050/2335/2261/4052/56034/7474/4035/718/654/135228/3956/7026/3303/2260/187/5228/284340/7857/2022/1440/54910/5155/9021/1910/7424/4902/146433/90865/103…
MF	GO:0036211	protein modification process	431	0.33716	1.58308	0.00154799	0.00730753	0.00335143	237	tags=24%, list=19%, signal=29%	7448/2167/3481/6368/9244/22943/10344/1000/183/4586/1511/3589/9500/5624/57007/7057/2252/5156/3491/1489/3624/9945/8482/80310/26585/3488/948/5159/6383/4920/1437/25759/9353/5743/5154/5914/558/11167/3569/23529/6356/8817/2242/4881/7043/3915/2162/7075/1490/1050/2335/2261/4052/56034/7474/4035/718/654/135228/3956/7026/3303/2260/187/5228/284340/7857/2022/1440/54910/5155/9021/1910/7424/4902/146433/90865/103…
MF	GO:0048513	animal organ development	441	0.417406	1.96149	0.00154799	0.00730753	0.00335143	280	tags=34%, list=22%, signal=40%	7448/6343/3481/9244/22943/1000/183/2006/2535/347/5950/3589/9500/1286/3135/7057/2057/2252/5156/5020/3491/7380/1489/3624/6586/10500/8482/80310/4054/10630/26585/3488/4854/6271/5159/4776/4920/1437/1271/10501/9353/5045/5743/5154/6781/5914/558/3569/23529/6356/9547/8817/2242/7043/5744/8431/3915/1490/1050/2335/6751/2261/4052/5196/56920/56034/7474/4035/1282/654/135228/84433/3956/7026/3303/2260/1909/187/52…
MF	GO:0050793	regulation of developmental process	397	0.388547	1.81836	0.00156006	0.00730753	0.00335143	285	tags=35%, list=23%, signal=39%	3481/22943/1000/183/2535/5950/1382/9500/5624/3135/7057/4804/2252/5156/3897/5020/3491/3624/10500/8482/7025/80310/4054/10630/26585/3488/4854/6271/948/5159/5365/4776/6383/4920/1437/10501/9353/5743/5154/5914/558/3569/23529/6356/9547/8817/2242/4881/7043/5744/7075/1490/1050/2335/2261/5196/56920/7474/4035/718/654/135228/84433/3956/8038/3303/2260/187/5228/360/8013/10409/1960/5881/2022/9723/1440/54910/515…
MF	GO:0006928	movement of cell or subcellular component	384	0.324031	1.51109	0.0015674	0.00730753	0.00335143	341	tags=38%, list=27%, signal=40%	7448/1113/6750/6368/10344/1000/183/347/57007/7057/5328/2252/5156/3897/3491/6586/10500/5360/8482/1672/80310/10630/26585/3488/5159/5365/6383/4920/7056/10501/9353/5743/5154/6781/558/3569/6356/9547/8817/2242/3915/7075/1490/3554/2335/5196/56920/56034/7474/4035/7026/2260/5228/284340/308/7857/8013/1960/5881/2022/6401/9723/54910/5155/1910/7424/4902/3730/90865/10395/3757/6403/683/2896/4856/2324/94/8742/59…
MF	GO:0040011	locomotion	381	0.323195	1.50747	0.0015674	0.00730753	0.00335143	341	tags=38%, list=27%, signal=40%	7448/1113/6750/6368/10344/1000/183/347/57007/7057/5328/6036/2252/5156/3897/3491/6586/10500/5360/8482/1672/80310/10630/26585/3488/5159/5365/6383/4920/7056/10501/9353/5743/5154/6781/558/3569/6356/9547/8817/2242/3915/7075/1490/3554/2335/5196/56920/56034/7474/4035/123920/7026/2260/5228/284340/308/7857/8013/1960/5881/2022/6401/9723/54910/5155/1910/7424/4902/3730/90865/10395/6403/683/2896/4856/2324/94/…
MF	GO:0008283	cell proliferation	376	0.387954	1.81092	0.00157233	0.00730753	0.00335143	254	tags=32%, list=20%, signal=36%	7448/6750/3481/6368/9244/10344/1000/183/2006/347/5950/3589/9500/3135/7057/4804/5328/6320/2252/2170/5156/4969/3491/1489/3624/6586/80310/4054/2615/10630/26585/3488/4854/5159/5365/4920/1437/1271/5743/5154/6781/5914/3569/23529/6356/8817/2242/4881/7043/5744/3915/1490/1050/2335/6751/2261/11082/5196/56034/7474/4035/654/135228/84433/7026/3303/2260/1909/187/5228/7857/8013/1960/7432/1440/5155/1910/7424/146…
MF	GO:0016310	phosphorylation	359	0.33549	1.56068	0.0015949	0.00730753	0.00335143	243	tags=25%, list=19%, signal=28%	7448/2167/3481/6368/9244/22943/10344/1000/183/1511/3589/9500/57007/7057/2252/5156/3491/1489/3624/8482/80310/26585/948/5159/4920/1437/25759/9353/5743/5154/5914/558/3569/23529/6356/8817/2242/4881/7043/7075/1490/1050/2335/2261/56034/7474/4035/718/654/135228/7026/2260/187/5228/284340/7857/2022/1440/54910/5155/9021/1910/7424/4902/146433/8862/683/353500/2324/94/10220/1908/7042/2149/7040/6385/3082/7423/…
MF	GO:0023056	positive regulation of signaling	359	0.341065	1.58661	0.0015949	0.00730753	0.00335143	243	tags=25%, list=19%, signal=29%	7448/1113/6343/3481/6368/9244/22943/10344/1000/183/2535/5950/3589/9500/57007/7057/2057/2252/5156/5020/3491/1489/3624/8482/80310/3488/948/5159/4776/4920/1437/25759/5743/5154/558/3569/23529/6356/8817/4881/7043/8431/1490/3554/2261/11082/56034/7474/4035/718/654/84433/3956/123920/3303/2850/2260/284340/7432/2022/1440/54910/5155/9021/8862/4828/6403/353500/4856/2324/94/8742/10220/1908/7042/2149/58528/704…
MF	GO:0009888	tissue development	271	0.508153	2.2952	0.00160772	0.00730753	0.00335143	272	tags=39%, list=21%, signal=39%	7448/9244/22943/1000/183/2006/2535/5948/347/5950/1382/9500/1286/5624/2057/2252/5156/3491/7380/3624/10500/8482/80310/4054/10630/26585/3488/5159/4776/4920/10501/9353/5045/5743/5154/6781/5914/3569/6356/8817/7043/5744/3915/7075/1490/2335/2261/56920/7474/1282/654/135228/7026/2260/1909/5228/360/8013/10409/1508/2022/9723/54910/5155/649/9021/1910/7424/4902/10395/353500/4856/94/5962/6382/10220/309/1908/86…
MF	GO:0042325	regulation of phosphorylation	274	0.398329	1.80184	0.00161031	0.00730753	0.00335143	243	tags=29%, list=19%, signal=30%	7448/2167/3481/6368/9244/22943/10344/1000/183/3589/9500/57007/7057/2252/5156/3491/1489/3624/8482/80310/26585/948/5159/4920/1437/25759/9353/5743/5154/3569/23529/6356/8817/7043/1490/1050/2335/2261/56034/7474/4035/718/654/135228/7026/2260/187/5228/284340/2022/1440/54910/5155/9021/1910/7424/146433/8862/683/353500/2324/94/10220/1908/7042/2149/7040/6385/3082/7423/7010/6464/1601/3791/55890/2247/8829/101…
MF	GO:0009653	anatomical structure morphogenesis	348	0.511513	2.36837	0.00161812	0.00730753	0.00335143	254	tags=37%, list=20%, signal=41%	7448/3481/22943/1000/183/2006/2535/347/5950/1382/1368/9500/1286/57007/3135/7057/4804/64388/2252/5156/3897/3491/7380/3624/6586/10500/8482/4054/10630/26585/3488/4854/6271/948/5159/5365/4776/6383/4920/10501/9353/5743/5154/6781/5914/558/3569/6356/8817/2242/4881/7043/3915/7075/1490/2335/2261/11082/5196/56920/56034/7474/4035/718/1282/654/135228/8038/7026/2260/1909/187/5228/284340/360/7857/8013/10409/19…
MF	GO:0010647	positive regulation of cell communication	358	0.341431	1.58551	0.00161812	0.00730753	0.00335143	243	tags=25%, list=19%, signal=29%	7448/1113/6343/3481/6368/9244/22943/10344/1000/183/2535/5950/3589/9500/57007/7057/2057/2252/5156/5020/3491/1489/3624/8482/80310/3488/948/5159/4776/4920/1437/25759/5743/5154/558/3569/23529/6356/8817/4881/7043/8431/1490/3554/2261/11082/56034/7474/4035/718/654/84433/3956/123920/3303/2850/2260/284340/7432/2022/1440/54910/5155/9021/8862/4828/6403/353500/4856/2324/94/8742/10220/1908/7042/2149/58528/704…
MF	GO:0051240	positive regulation of multicellular organismal process	348	0.374873	1.73571	0.00161812	0.00730753	0.00335143	285	tags=34%, list=23%, signal=37%	1113/5004/6343/2167/3481/22943/183/5005/1382/9500/3135/7057/4804/2252/3897/5020/3491/3624/8482/80310/4054/10630/26585/6271/948/5159/5365/4776/4920/7056/1437/9353/5045/5743/5154/5914/558/3569/23529/6356/8817/2242/4881/7043/7075/1490/1050/3554/2335/5196/56034/7474/4035/718/654/84433/8038/3303/2260/187/5228/284340/8013/10409/1960/7432/2022/1440/5155/649/1910/7424/146433/8862/90865/51129/6403/2896/23…
MF	GO:0032268	regulation of cellular protein metabolic process	349	0.371735	1.72055	0.00162075	0.00730753	0.00335143	243	tags=27%, list=19%, signal=30%	7448/2167/3481/6368/9244/22943/10344/1000/183/3589/9500/57007/51050/7057/4804/2252/5156/3491/6590/1489/3624/8482/80310/26585/3488/948/5159/4920/1437/25759/9353/5045/5743/5154/5914/3569/23529/6356/8817/7043/1490/1050/2335/2/2261/56034/7474/4035/718/654/135228/7026/3303/2260/187/10406/5228/284340/2022/1440/54910/5155/9021/1910/7424/3730/146433/90865/10395/27303/683/353500/2896/2324/94/5962/10220/19…
MF	GO:0051128	regulation of cellular component organization	300	0.368151	1.6847	0.00162075	0.00730753	0.00335143	229	tags=26%, list=18%, signal=28%	7448/3481/22943/10344/1000/183/2006/347/1382/7057/4804/5156/3897/5020/3624/6586/10500/8482/7025/10630/26585/3488/948/5159/5365/4776/6383/1437/978/10501/9353/5154/558/3569/6356/2242/4881/7043/1490/2335/56920/7474/4035/718/654/3956/3303/2260/5881/2770/6401/9723/1440/54910/5155/8862/10395/6403/683/2896/4856/94/5962/8425/6382/1908/7042/7040/6385/6387/3082/6284/7431/7010/50810/1601/51330/3791
MF	GO:0010605	negative regulation of macromolecule metabolic process	265	0.354881	1.59788	0.00162338	0.00730753	0.00335143	376	tags=39%, list=30%, signal=35%	7448/2167/3481/22943/183/347/9500/51050/7057/4804/6590/3624/6586/7025/26585/3488/4854/6271/948/4776/1437/9353/5045/5743/5914/3569/8431/1490/1050/2/5196/7474/718/654/135228/7026/3303/2354/2260/10406/8013/10409/7432/2022/5155/23466/9021/1910/3730/8862/27303/94/8614/7042/7040/3082/7431/7068/6464/1601/3791/5915/25959/3727/54567/3976/5266/5167/6097/604/91/4929/5467/57556/3553/5091/11072/966/93/2063/29…
MF	GO:0051247	positive regulation of protein metabolic process	305	0.366227	1.67495	0.00162602	0.00730753	0.00335143	243	tags=28%, list=19%, signal=30%	7448/3481/6368/9244/22943/10344/1000/183/3589/9500/57007/7057/4804/2252/5156/3491/1489/3624/8482/80310/26585/948/5159/4920/1437/25759/5045/5743/5154/3569/23529/6356/8817/7043/1490/1050/2335/2261/56034/7474/4035/718/654/84433/3303/2260/187/5228/284340/7432/2022/1440/54910/5155/9021/1910/7424/146433/90865/10395/27303/353500/2896/2324/94/8742/5962/10220/1908/7042/2149/7040/6385/3082/7431/7423/7010/6…
MF	GO:0009719	response to endogenous stimulus	258	0.453841	2.03895	0.00162866	0.00730753	0.00335143	317	tags=40%, list=25%, signal=38%	6750/3481/22943/183/4053/7057/4804/64388/2252/2170/5156/5020/3491/3624/6586/7025/80310/4054/2615/26585/3488/948/5159/4920/9353/5045/5743/6781/5914/11167/3569/8817/7043/8431/1490/6751/2261/4052/56034/7474/4035/1282/654/135228/7026/3303/2354/2260/5228/308/8013/1508/1960/2022/2770/9021/1910/3730/8862/353500/94/5962/8425/6382/8614/81792/7042/58528/7040/6387/7431/133/7068/7010/6464/1601/3164/2247/5915…
MF	GO:0031399	regulation of protein modification process	287	0.384561	1.7517	0.00162866	0.00730753	0.00335143	243	tags=28%, list=19%, signal=29%	7448/2167/3481/6368/9244/22943/10344/1000/183/3589/9500/57007/7057/2252/5156/3491/1489/3624/8482/80310/26585/948/5159/4920/1437/25759/9353/5743/5154/3569/23529/6356/8817/7043/1490/1050/2335/2261/56034/7474/4035/718/654/135228/7026/3303/2260/187/5228/284340/2022/1440/54910/5155/9021/1910/7424/146433/10395/683/353500/2324/94/10220/1908/7042/2149/7040/6385/3082/7423/7010/6464/1601/3791/55890/2247/88…
MF	GO:0048468	cell development	258	0.472161	2.12125	0.00162866	0.00730753	0.00335143	369	tags=48%, list=29%, signal=42%	22943/1000/183/2535/347/1382/1286/5624/4804/5156/3897/1489/3624/6586/10500/8482/7025/1672/10630/4854/5159/5365/4776/6383/4920/10501/9353/6781/5914/558/3569/23529/6356/8817/2242/7043/5744/3915/1050/2335/56920/7474/4035/718/654/3956/2260/1909/8013/5881/2022/9723/54910/5155/23466/1910/7424/4902/3730/146433/353500/2896/5962/6382/10220/309/1908/7042/7040/6385/6387/3082/7431/133/7068/7010/6464/50810/51…
MF	GO:0006468	protein phosphorylation	338	0.35159	1.62353	0.00163132	0.00730753	0.00335143	243	tags=26%, list=19%, signal=29%	7448/2167/3481/6368/9244/22943/10344/1000/183/1511/3589/9500/57007/7057/2252/5156/3491/1489/3624/8482/80310/26585/948/5159/4920/1437/25759/9353/5743/5154/5914/558/3569/23529/6356/8817/2242/4881/7043/7075/1490/1050/2335/2261/56034/7474/4035/718/654/135228/7026/2260/187/5228/284340/7857/2022/1440/54910/5155/9021/1910/7424/4902/146433/683/353500/2324/94/10220/1908/7042/2149/7040/6385/3082/7423/7010/…
MF	GO:0042127	regulation of cell proliferation	330	0.400489	1.84513	0.00163132	0.00730753	0.00335143	254	tags=34%, list=20%, signal=37%	6750/3481/6368/9244/10344/1000/183/2006/347/5950/3589/9500/3135/7057/4804/5328/6320/2252/2170/5156/4969/3491/1489/3624/6586/80310/4054/2615/10630/26585/3488/4854/5159/5365/4920/1437/1271/5743/5154/5914/3569/23529/6356/8817/2242/4881/7043/5744/3915/1490/1050/2335/6751/2261/11082/5196/56034/7474/654/135228/84433/7026/3303/2260/187/5228/7857/8013/1960/7432/1440/5155/1910/7424/146433/8862/4828/10395/…
MF	GO:0045595	regulation of cell differentiation	309	0.366447	1.67773	0.00163132	0.00730753	0.00335143	285	tags=34%, list=23%, signal=35%	3481/22943/1000/183/1382/5624/3135/7057/4804/5156/3897/3491/3624/10500/8482/7025/4054/10630/26585/3488/4854/948/5365/4776/6383/4920/1437/10501/9353/5743/5914/558/3569/23529/6356/9547/8817/2242/7043/5744/1490/1050/2335/5196/56920/7474/4035/654/135228/84433/3956/3303/2260/360/8013/1960/5881/2022/9723/1440/54910/5155/9021/1910/7424/146433/2896/4856/94/8425/10220/1908/81792/7042/7040/6387/3082/7431/1…
MF	GO:0009892	negative regulation of metabolic process	288	0.344824	1.57103	0.00163399	0.00730753	0.00335143	376	tags=39%, list=30%, signal=35%	7448/2167/3481/22943/183/347/9500/51050/7057/4804/6590/3624/6586/7025/26585/3488/4854/6271/948/4776/1437/978/9353/5045/5743/5154/5914/3569/8431/1490/1050/2/5196/7474/718/654/135228/7026/3303/2354/2260/10406/8013/10409/7432/2022/5155/23466/9021/1910/3730/8862/27303/2896/94/8614/7042/7040/3082/7431/7068/6464/1601/3791/5915/25959/3727/54567/3976/5266/5167/6097/604/91/3953/4929/5467/3162/57556/3553/5…
MF	GO:0019220	regulation of phosphate metabolic process	285	0.395302	1.79667	0.00163399	0.00730753	0.00335143	243	tags=29%, list=19%, signal=30%	7448/2167/3481/6368/9244/22943/10344/1000/183/3589/9500/57007/7057/2252/2170/5156/3491/1489/3624/8482/80310/26585/948/5159/4920/1437/25759/978/9353/5743/5154/3569/23529/6356/8817/7043/1490/1050/2335/2261/56034/7474/4035/718/654/135228/7026/2260/187/5228/284340/2022/1440/54910/5155/9021/1910/7424/146433/8862/10395/683/353500/2324/94/10220/1908/7042/2149/7040/6385/3082/7423/7010/6464/1601/3791/5589…
MF	GO:0051174	regulation of phosphorus metabolic process	285	0.395302	1.79667	0.00163399	0.00730753	0.00335143	243	tags=29%, list=19%, signal=30%	7448/2167/3481/6368/9244/22943/10344/1000/183/3589/9500/57007/7057/2252/2170/5156/3491/1489/3624/8482/80310/26585/948/5159/4920/1437/25759/978/9353/5743/5154/3569/23529/6356/8817/7043/1490/1050/2335/2261/56034/7474/4035/718/654/135228/7026/2260/187/5228/284340/2022/1440/54910/5155/9021/1910/7424/146433/8862/10395/683/353500/2324/94/10220/1908/7042/2149/7040/6385/3082/7423/7010/6464/1601/3791/5589…
MF	GO:2000026	regulation of multicellular organismal development	339	0.388495	1.79313	0.00163399	0.00730753	0.00335143	280	tags=35%, list=22%, signal=37%	22943/1000/183/2535/5950/1382/9500/5624/3135/7057/4804/2252/3897/5020/3491/3624/10500/8482/7025/80310/4054/10630/26585/4854/6271/5159/5365/4776/6383/4920/1437/10501/9353/5743/5154/5914/558/3569/23529/6356/8817/2242/4881/7043/5744/7075/1490/2335/5196/56920/7474/4035/718/654/135228/84433/3956/8038/3303/2260/187/5228/360/8013/10409/1960/5881/2022/9723/1440/54910/5155/649/1910/7424/146433/51129/2896/…
MF	GO:0001932	regulation of protein phosphorylation	261	0.405164	1.82087	0.00163934	0.00730753	0.00335143	243	tags=30%, list=19%, signal=30%	7448/2167/3481/6368/9244/22943/10344/1000/183/3589/9500/57007/7057/2252/5156/3491/1489/3624/8482/80310/26585/948/5159/4920/1437/25759/9353/5743/5154/3569/23529/6356/8817/7043/1490/1050/2335/2261/56034/7474/4035/718/654/135228/7026/2260/187/5228/284340/2022/1440/54910/5155/9021/1910/7424/146433/683/353500/2324/94/10220/1908/7042/2149/7040/6385/3082/7423/7010/6464/1601/3791/55890/2247/8829/101/7046
MF	GO:0007399	nervous system development	261	0.486819	2.18784	0.00163934	0.00730753	0.00335143	369	tags=48%, list=29%, signal=43%	7448/6343/22943/1000/183/2535/347/1382/4804/2057/3897/5020/1489/3624/6586/10500/8482/7025/4854/6271/5365/4776/6383/4920/1271/10501/9353/5914/558/3569/23529/6356/2242/2335/6751/56920/56034/7474/4035/718/1282/654/3956/7026/2260/1909/8013/10409/1960/5881/2022/9723/54910/23466/1910/7424/4902/3730/146433/90865/10395/2896/3198/10220/1908/7042/7040/6385/6387/3082/7431/133/7068/6464/50810/51330/6925/2247…
MF	GO:0009967	positive regulation of signal transduction	336	0.327489	1.51118	0.00163934	0.00730753	0.00335143	243	tags=25%, list=19%, signal=27%	7448/1113/6343/3481/6368/9244/22943/10344/1000/183/2535/3589/9500/57007/7057/2057/2252/5156/3491/1489/3624/8482/80310/3488/948/5159/4776/4920/1437/25759/5154/558/3569/23529/6356/8817/4881/7043/1490/3554/2261/11082/56034/7474/4035/718/654/84433/3956/123920/3303/2850/2260/284340/2022/1440/54910/5155/9021/6403/353500/4856/2324/94/8742/10220/1908/7042/2149/58528/7040/3082/6284/7010/6464/1601/51330/37…
MF	GO:0032270	positive regulation of cellular protein metabolic process	282	0.389881	1.76669	0.00163934	0.00730753	0.00335143	243	tags=29%, list=19%, signal=31%	7448/3481/6368/9244/22943/10344/1000/183/3589/9500/57007/7057/4804/2252/5156/3491/1489/3624/8482/80310/26585/948/5159/4920/1437/25759/5045/5743/5154/3569/23529/6356/8817/7043/1490/1050/2335/2261/56034/7474/4035/718/654/3303/2260/187/5228/284340/2022/1440/54910/5155/9021/1910/7424/146433/90865/10395/27303/353500/2896/2324/94/5962/10220/1908/7042/2149/7040/6385/3082/7431/7423/7010/6464/1601/3791/55…
MF	GO:0046903	secretion	298	0.355113	1.61984	0.00164204	0.00730753	0.00335143	217	tags=25%, list=17%, signal=27%	1113/5004/6343/3481/183/5005/5950/1511/3310/3589/4053/7057/5328/6036/2252/5020/6590/3624/2615/948/1437/978/5045/5154/6781/558/3569/2242/4881/7043/8431/2162/1490/2335/2/5196/7474/4035/718/654/135228/84433/3303/2850/2260/308/7857/8013/1508/7432/2022/5155/1910/7424/8862/4828/90865/6403/683/353500/2896/4856/8425/6382/1908/4345/7042/2149/7040/6385/6387/3082/6284/133/7423
MF	GO:0051049	regulation of transport	259	0.334289	1.50116	0.00164204	0.00730753	0.00335143	211	tags=24%, list=17%, signal=25%	7448/1113/5004/6343/22943/1000/183/5005/347/5950/3589/7057/2170/5020/3624/5360/2615/26585/6271/948/5159/5743/6781/558/3569/2242/4881/7043/8431/2335/7474/4035/718/654/3303/2850/2260/1909/187/308/8013/7432/6401/5155/1910/9022/7424/8862/4828/90865/3757/353500/4856/5962/6382/1908/8614/4345/7042/2149/7040/6385/6387
MF	GO:0032940	secretion by cell	283	0.357184	1.6181	0.00164745	0.00730753	0.00335143	217	tags=25%, list=17%, signal=27%	1113/5004/6343/3481/183/5005/5950/1511/3310/3589/4053/7057/5328/6036/2252/5020/6590/3624/2615/948/978/5045/5154/558/3569/2242/7043/8431/2162/1490/2335/2/5196/7474/4035/718/654/135228/84433/3303/2850/2260/308/7857/8013/1508/7432/2022/5155/7424/8862/4828/90865/6403/683/353500/2896/4856/8425/6382/1908/4345/7042/2149/7040/6385/6387/3082/6284/133/7423
MF	GO:0051094	positive regulation of developmental process	251	0.414565	1.85323	0.00164745	0.00730753	0.00335143	280	tags=39%, list=22%, signal=38%	3481/22943/1000/183/1382/9500/5624/3135/7057/4804/2252/3897/5020/3491/3624/8482/80310/4054/10630/26585/6271/948/5159/5365/4920/1437/9353/5743/5154/5914/558/3569/23529/6356/8817/2242/7043/7075/1490/1050/2335/5196/7474/4035/718/654/8038/3303/2260/187/5228/10409/1960/5881/2022/1440/5155/649/9021/7424/146433/51129/2896/94/8742/1908/7042/7040/6387/3082/133/7423/7010/1601/51330/79924/3791/6925/2247/591…
MF	GO:0031324	negative regulation of cellular metabolic process	235	0.378833	1.68194	0.00167504	0.00730753	0.00335143	382	tags=42%, list=30%, signal=36%	7448/2167/3481/22943/183/347/9500/51050/7057/4804/6590/3624/7025/26585/3488/4854/6271/948/4776/1437/978/9353/5045/5743/5154/5914/3569/8431/1050/2/7474/718/654/135228/7026/3303/2354/2260/10406/8013/10409/7432/2022/5155/23466/9021/1910/3730/94/7042/7040/3082/7068/6464/1601/5915/25959/3727/54567/3976/5266/5167/6097/604/3953/4929/5467/3162/57556/3553/11072/966/93/2063/2908/3625/6714/7376/2852/811/844…
MF	GO:0042327	positive regulation of phosphorylation	224	0.429967	1.89632	0.00169205	0.00730753	0.00335143	243	tags=32%, list=19%, signal=32%	7448/3481/6368/9244/22943/10344/1000/183/3589/9500/57007/7057/2252/5156/3491/1489/3624/8482/80310/26585/948/5159/4920/1437/25759/5743/5154/3569/23529/6356/8817/7043/1490/2261/56034/7474/4035/718/654/2260/187/5228/284340/2022/1440/54910/5155/9021/1910/7424/146433/8862/353500/2324/94/10220/1908/7042/2149/7040/6385/3082/7423/7010/6464/1601/3791/55890/2247/8829/101/7046
MF	GO:0031401	positive regulation of protein modification process	233	0.41833	1.84921	0.00170358	0.00730753	0.00335143	243	tags=31%, list=19%, signal=31%	7448/3481/6368/9244/22943/10344/1000/183/3589/9500/57007/7057/2252/5156/3491/1489/3624/8482/80310/26585/948/5159/4920/1437/25759/5743/5154/3569/23529/6356/8817/7043/1490/2261/56034/7474/4035/718/654/2260/187/5228/284340/2022/1440/54910/5155/9021/1910/7424/146433/10395/353500/2324/94/10220/1908/7042/2149/7040/6385/3082/7423/7010/6464/1601/3791/55890/2247/8829/101/7046
MF	GO:0007267	cell-cell signaling	214	0.35359	1.55042	0.0017094	0.00730753	0.00335143	239	tags=28%, list=19%, signal=27%	1113/6750/6343/6368/22943/10344/1000/183/2535/5950/3589/2252/5020/1489/3624/26585/4776/4920/5743/5154/5914/558/3569/9547/8817/5744/8431/2261/7474/4035/718/654/2850/2260/5228/308/1960/7432/5881/2770/5155/8862/4828/27303/353500/4856/5739/8425/6382/1908/2149/3082/64840/133/7010/1601/2247/8829/4311
MF	GO:0008284	positive regulation of cell proliferation	225	0.371592	1.63669	0.0017094	0.00730753	0.00335143	280	tags=38%, list=22%, signal=36%	3481/9244/10344/183/3589/7057/6320/2252/5156/3491/1489/80310/4054/26585/3488/4854/5159/5365/1437/1271/5743/5154/5914/3569/23529/6356/8817/7043/5744/3915/1490/2335/2261/11082/56034/7474/654/84433/2260/187/5228/7857/8013/1960/7432/1440/5155/1910/7424/146433/8862/4828/683/2896/2324/94/8742/1908/7042/2149/7040/6387/6284/133/7423/9180/7010/6464/3791/3164/2247/8829/8772/7046/54567/3976/10000/1901/2321/…
MF	GO:0040012	regulation of locomotion	214	0.458962	2.01245	0.0017094	0.00730753	0.00335143	369	tags=53%, list=29%, signal=45%	7448/6750/10344/183/347/57007/7057/5328/2252/5156/3491/10500/8482/1672/80310/10630/26585/3488/5159/5365/4920/10501/9353/5743/5154/6781/3569/6356/9547/8817/2242/7075/3554/2335/56920/56034/7474/4035/7026/2260/5228/284340/308/7857/8013/2022/9723/54910/5155/7424/90865/10395/6403/683/2896/4856/2324/94/5962/1908/4345/7042/2149/7040/6385/6387/3082/7423/7010/1601/3791/2247/8829/8772/101/7046/54567/10000/…
MF	GO:0051241	negative regulation of multicellular organismal process	225	0.416589	1.83488	0.0017094	0.00730753	0.00335143	221	tags=31%, list=17%, signal=31%	7448/5004/6343/22943/183/5731/347/5950/5624/3135/7057/4804/5328/5156/5020/3624/10500/8482/7025/4054/2615/26585/3488/4854/4776/7056/10501/9353/5045/5743/5154/6781/5914/558/3569/6356/4881/7043/5744/7075/2335/5196/56920/7474/4035/3956/7026/2260/308/9723/54910/5155/1910/8862/90865/2896/4856/94/10220/8614/81792/4345/7042/2149/7040/3082/7431/133/7068/7010
MF	GO:0045597	positive regulation of cell differentiation	187	0.40796	1.76891	0.00171527	0.00730753	0.00335143	308	tags=41%, list=24%, signal=36%	22943/1000/183/1382/5624/3135/4804/3897/3491/3624/8482/4054/10630/26585/948/5365/4920/1437/9353/5743/5914/558/3569/23529/8817/2242/7043/1490/1050/2335/5196/7474/4035/654/3303/2260/1960/5881/2022/1440/9021/7424/146433/2896/94/1908/7042/7040/6387/3082/133/1601/51330/3791/6925/2247/5915/8829/4311/8772/101/7046/3727/3976/23129/9294/604/91/5467/9037/57556/3553/6280/93/5967/2353
MF	GO:0071495	cellular response to endogenous stimulus	217	0.501672	2.19729	0.00171527	0.00730753	0.00335143	317	tags=43%, list=25%, signal=39%	6750/3481/22943/183/4053/7057/4804/64388/2252/5156/3491/3624/6586/7025/80310/4054/2615/26585/3488/948/5159/4920/9353/5045/5743/6781/5914/11167/8817/7043/8431/1490/6751/2261/4052/56034/7474/4035/1282/654/135228/7026/3303/2354/2260/5228/308/8013/1508/1960/2022/9021/3730/8862/353500/94/5962/8425/81792/7042/58528/7040/7431/7068/6464/1601/3164/2247/5915/5732/7046/25959/3727/54567/5167/6097/91/3953/492…
MF	GO:0035295	tube development	204	0.559237	2.43341	0.00171821	0.00730753	0.00335143	292	tags=51%, list=23%, signal=47%	6343/9244/1000/183/2535/347/5950/9500/1286/57007/3135/7057/4804/2252/5156/3491/4054/10630/26585/3488/4854/6271/5159/4776/9353/5743/5154/5914/3569/6356/8817/4881/7043/7075/1490/1050/2335/11082/5196/56034/7474/4035/718/1282/8038/7026/2260/1909/187/5228/284340/7857/8013/10409/1960/2022/9723/54910/1910/7424/8862/10395/51129/2896/3198/4856/2324/94/8742/6382/10220/81792/7042/7040/6385/3082/133/7423/706…
MF	GO:0022008	neurogenesis	206	0.487162	2.12109	0.00172117	0.00730753	0.00335143	369	tags=50%, list=29%, signal=42%	7448/22943/1000/183/2535/347/1382/4804/3897/1489/3624/6586/10500/8482/7025/4854/5365/4776/6383/4920/10501/9353/5914/558/3569/23529/6356/2242/2335/56920/7474/4035/718/654/3956/7026/2260/8013/5881/9723/54910/23466/1910/7424/4902/3730/146433/90865/2896/10220/1908/7042/7040/6385/6387/3082/7431/133/7068/6464/50810/51330/6925/5915/8829/4311/7046/54567/3976/1901/23129/8828/604/3953/4929/9037/57556/6347/…
MF	GO:2000145	regulation of cell motility	209	0.463524	2.02055	0.00172117	0.00730753	0.00335143	369	tags=54%, list=29%, signal=45%	7448/6750/10344/183/347/57007/7057/5328/2252/5156/3491/10500/8482/1672/80310/10630/26585/3488/5159/5365/4920/10501/9353/5743/5154/6781/3569/6356/9547/8817/2242/7075/3554/2335/56920/56034/7474/4035/7026/2260/5228/284340/308/8013/2022/9723/54910/5155/7424/90865/10395/6403/683/2896/4856/2324/94/5962/1908/4345/7042/2149/7040/6385/6387/3082/7423/7010/1601/3791/2247/8829/8772/101/7046/54567/10000/1901/…
MF	GO:0003008	system process	175	0.458494	1.97112	0.00172712	0.00730753	0.00335143	369	tags=50%, list=29%, signal=41%	1113/6343/22943/183/5731/2006/2535/5950/1511/5020/3624/3488/6271/948/4776/9353/5743/6781/6356/4881/1490/654/1359/7026/2260/1909/360/8013/7432/5881/5155/1910/7424/8862/3757/3198/4856/2324/94/309/1908/7042/2149/7040/6387/3082/7431/133/7423/7068/7010/6004/79924/4585/4311/5732/5742/54567/1901/7169/1674/9294/5467/3162/10203/6347/3553/2063/2353/3625/6714/3643/3269/2852/4070/1364/140465/18/5595/115/1906…
MF	GO:0007167	enzyme linked receptor protein signaling pathway	193	0.527642	2.29277	0.00172712	0.00730753	0.00335143	237	tags=38%, list=19%, signal=36%	7448/3481/22943/183/347/5157/4053/7057/4804/64388/2252/5156/3491/1489/3624/80310/4054/2615/26585/3488/5159/4776/6383/4920/25759/5045/5154/558/11167/8817/4881/7043/7075/1490/2261/11082/4052/56034/7474/4035/1282/654/135228/3303/2260/5228/8013/2022/5155/9021/7424/4902/3730/8862/353500/4856/2324/94/5739/8425/10220/81792/7042/7040/3082/7431/7423/7010/6464/1601/3791/2247/8829
MF	GO:0010562	positive regulation of phosphorus metabolic process	231	0.424899	1.87194	0.00172712	0.00730753	0.00335143	243	tags=32%, list=19%, signal=32%	7448/3481/6368/9244/22943/10344/1000/183/3589/9500/57007/7057/2252/2170/5156/3491/1489/3624/8482/80310/26585/948/5159/4920/1437/25759/5743/5154/3569/23529/6356/8817/7043/1490/2261/56034/7474/4035/718/654/2260/187/5228/284340/2022/1440/54910/5155/9021/1910/7424/146433/8862/10395/353500/2324/94/10220/1908/7042/2149/7040/6385/3082/7423/7010/6464/1601/3791/55890/2247/8829/101/7046
MF	GO:0045937	positive regulation of phosphate metabolic process	231	0.424899	1.87194	0.00172712	0.00730753	0.00335143	243	tags=32%, list=19%, signal=32%	7448/3481/6368/9244/22943/10344/1000/183/3589/9500/57007/7057/2252/2170/5156/3491/1489/3624/8482/80310/26585/948/5159/4920/1437/25759/5743/5154/3569/23529/6356/8817/7043/1490/2261/56034/7474/4035/718/654/2260/187/5228/284340/2022/1440/54910/5155/9021/1910/7424/146433/8862/10395/353500/2324/94/10220/1908/7042/2149/7040/6385/3082/7423/7010/6464/1601/3791/55890/2247/8829/101/7046
MF	GO:0048699	generation of neurons	193	0.472742	2.05421	0.00172712	0.00730753	0.00335143	369	tags=50%, list=29%, signal=42%	22943/1000/183/2535/347/1382/4804/3897/1489/3624/6586/10500/8482/7025/4854/5365/4776/6383/10501/9353/5914/558/3569/23529/6356/2242/2335/56920/7474/4035/718/654/3956/7026/2260/8013/5881/9723/54910/23466/1910/7424/4902/3730/146433/2896/10220/1908/7042/7040/6385/6387/3082/7431/133/7068/6464/50810/51330/6925/5915/8829/4311/7046/54567/3976/1901/23129/8828/604/4929/9037/57556/3553/6280/2063/4756/5967/6…
MF	GO:0051172	negative regulation of nitrogen compound metabolic process	220	0.385879	1.68892	0.00172712	0.00730753	0.00335143	173	tags=21%, list=14%, signal=22%	7448/2167/3481/22943/183/347/9500/51050/7057/4804/6590/3624/7025/26585/3488/4854/6271/948/4776/1437/978/9353/5045/5743/5914/3569/8431/1050/2/7474/718/654/135228/7026/3303/2354/2260/10406/8013/10409/7432/2022/5155/23466/9021/1910/3730
MF	GO:0072359	circulatory system development	193	0.56217	2.4428	0.00172712	0.00730753	0.00335143	292	tags=50%, list=23%, signal=46%	22943/1000/183/2006/2535/347/5950/1286/57007/3135/7057/4804/2057/5156/5020/3491/6586/80310/10630/26585/4854/6271/5159/4776/9353/5743/5154/5914/3569/6356/8817/4881/7075/1490/2335/11082/4052/5196/7474/4035/718/1282/8038/7026/2260/1909/187/5228/284340/7857/10409/1960/2022/9723/5155/9021/7424/8862/10395/51129/2896/3198/4856/2324/94/8742/7042/7040/3082/133/7423/7010/6464/51330/79924/3791/3164/2247/591…
MF	GO:0000165	MAPK cascade	202	0.340027	1.47788	0.0017301	0.00730753	0.00335143	243	tags=27%, list=19%, signal=26%	3481/6368/22943/10344/1000/183/3589/9500/57007/7057/2252/5156/3491/3624/8482/80310/948/5159/4920/1437/25759/5154/3569/6356/8817/7043/1490/2335/2261/56034/7474/4035/654/2260/284340/7857/54910/5155/4902/353500/2324/10220/1908/7042/2149/7040/3082/7010/6464/3791/2247/8829/101/7046
MF	GO:0001934	positive regulation of protein phosphorylation	219	0.433784	1.89737	0.0017301	0.00730753	0.00335143	243	tags=32%, list=19%, signal=32%	7448/3481/6368/9244/22943/10344/1000/183/3589/9500/57007/7057/2252/5156/3491/1489/3624/8482/80310/26585/948/5159/4920/1437/25759/5743/5154/3569/23529/6356/8817/7043/1490/2261/56034/7474/4035/718/654/2260/187/5228/284340/2022/1440/54910/5155/9021/1910/7424/146433/353500/2324/94/10220/1908/7042/2149/7040/6385/3082/7423/7010/6464/1601/3791/55890/2247/8829/101/7046
MF	GO:0022603	regulation of anatomical structure morphogenesis	202	0.449986	1.9558	0.0017301	0.00730753	0.00335143	292	tags=41%, list=23%, signal=37%	22943/1000/183/2535/1382/9500/3135/7057/4804/2252/3897/10500/8482/10630/26585/6271/948/5365/4776/6383/4920/10501/9353/5743/5154/3569/6356/8817/2242/4881/7075/2335/5196/56920/7474/4035/718/8038/2260/187/5228/10409/5881/2022/9723/54910/7424/10395/51129/2896/2324/94/8742/5962/81792/7042/7040/6387/3082/6284/133/7423/7068/7010/1601/51330/79924/3791/2247/8829/7046/54567/3976/10000/2321/23129/604/3162/9…
MF	GO:0023014	signal transduction by protein phosphorylation	202	0.340027	1.47788	0.0017301	0.00730753	0.00335143	243	tags=27%, list=19%, signal=26%	3481/6368/22943/10344/1000/183/3589/9500/57007/7057/2252/5156/3491/3624/8482/80310/948/5159/4920/1437/25759/5154/3569/6356/8817/7043/1490/2335/2261/56034/7474/4035/654/2260/284340/7857/54910/5155/4902/353500/2324/10220/1908/7042/2149/7040/3082/7010/6464/3791/2247/8829/101/7046
MF	GO:0030334	regulation of cell migration	200	0.458508	1.99436	0.0017301	0.00730753	0.00335143	369	tags=54%, list=29%, signal=45%	7448/6750/10344/183/347/57007/7057/5328/2252/5156/3491/10500/8482/80310/10630/26585/3488/5159/5365/4920/10501/9353/5743/5154/6781/3569/6356/9547/8817/7075/3554/2335/56920/56034/7474/4035/7026/2260/5228/284340/8013/2022/9723/54910/5155/7424/90865/10395/6403/683/2896/4856/2324/94/5962/1908/4345/7042/2149/7040/6385/6387/3082/7423/7010/1601/3791/2247/8829/8772/101/7046/54567/10000/1901/2321/23129/882…
MF	GO:0051270	regulation of cellular component movement	210	0.465251	2.02571	0.00173611	0.00730753	0.00335143	369	tags=54%, list=29%, signal=46%	7448/6750/10344/183/347/57007/7057/5328/2252/5156/3491/10500/8482/1672/80310/10630/26585/3488/5159/5365/4920/10501/9353/5743/5154/6781/3569/6356/9547/8817/2242/7075/3554/2335/56920/56034/7474/4035/7026/2260/5228/284340/308/8013/2022/9723/54910/5155/7424/90865/10395/6403/683/2896/4856/2324/94/5962/1908/4345/7042/2149/7040/6385/6387/3082/7423/7010/1601/3791/2247/8829/8772/101/7046/54567/10000/1901/…
MF	GO:0060429	epithelium development	169	0.456516	1.95505	0.00173913	0.00730753	0.00335143	272	tags=39%, list=21%, signal=35%	9244/22943/1000/183/2535/9500/1286/5624/2252/3491/7380/3624/10630/3488/4776/4920/9353/5045/5154/6781/5914/6356/7474/1282/654/135228/7026/2260/1909/5228/360/10409/1508/2022/9723/54910/5155/9021/7424/10395/94/5962/6382/10220/81792/7042/7040/6385/3082/7431/133/7068/1601/3791/2247/5915/8829/144501/25959/54567/3976/1901/5266/23129/9294/91
MF	GO:0048646	anatomical structure formation involved in morphogenesis	192	0.523663	2.26736	0.00174216	0.00730753	0.00335143	292	tags=48%, list=23%, signal=43%	7448/22943/183/2535/347/5950/1286/57007/3135/7057/4804/5156/3491/3624/10630/26585/4854/6271/948/5159/4776/4920/9353/5743/5154/5914/3569/6356/8817/4881/7075/1490/2335/11082/5196/7474/718/1282/135228/8038/2260/1909/187/5228/284340/7857/8013/1960/2022/9723/54910/7424/8862/10395/51129/2896/3198/4856/2324/94/8742/7042/7040/6385/3082/133/7423/7010/6464/51330/79924/3791/3164/2247/8829/1466/101/7046/5456…
MF	GO:0030182	neuron differentiation	171	0.479932	2.054	0.00175747	0.00730753	0.00335143	389	tags=53%, list=31%, signal=43%	22943/1000/183/2535/347/1382/4804/3897/1489/3624/6586/10500/8482/7025/4854/5365/4776/6383/10501/9353/5914/3569/2242/2335/56920/7474/4035/718/654/3956/2260/8013/5881/9723/54910/23466/1910/4902/3730/2896/10220/1908/7042/6385/6387/3082/7431/133/7068/6464/50810/51330/6925/5915/8829/7046/54567/3976/1901/23129/8828/604/4929/9037/57556/6280/2063/4756/5967/6714/55558/6405/5361/811/81029/7869/8440/10505/5…
MF	GO:0030030	cell projection organization	165	0.413057	1.75774	0.00176056	0.00730753	0.00335143	369	tags=45%, list=29%, signal=37%	22943/1000/183/347/1382/4804/3897/6586/10500/8482/7025/10630/5365/4776/6383/10501/9353/5154/3569/2242/7043/2335/56920/7474/4035/3956/2260/8013/5881/9723/54910/23466/4902/3730/2896/5962/6385/6387/3082/7431/133/6464/50810/51330/8829/7046/2014/1901/23129/8828/9294/4929/9037/57556/6280/4756/5967/6714/3643/55558/6405/5361/4070/7869/8440/10505/5595/6091/1522/5530/5764/659/5566/3725
MF	GO:0035239	tube morphogenesis	173	0.517544	2.21884	0.00176056	0.00730753	0.00335143	292	tags=50%, list=23%, signal=45%	1000/183/2535/347/9500/1286/57007/3135/7057/4804/5156/3491/26585/4854/6271/5159/4776/9353/5743/5154/5914/3569/6356/8817/4881/7075/1490/2335/11082/5196/7474/4035/718/1282/8038/7026/2260/1909/187/5228/284340/7857/8013/1960/2022/9723/54910/7424/8862/10395/51129/2896/3198/4856/2324/94/8742/81792/7042/7040/6385/3082/133/7423/7010/6464/51330/79924/3791/3164/2247/8829/101/7046/54567/10000/1901/2321/2312…
MF	GO:0009725	response to hormone	172	0.380701	1.62757	0.00176367	0.00730753	0.00335143	369	tags=42%, list=29%, signal=35%	6750/3481/183/7057/2170/5020/3624/6586/7025/3488/5159/9353/5743/6781/5914/3569/7043/8431/1490/6751/654/7026/2354/5228/308/8013/1508/2022/2770/9021/1910/5962/6382/8614/7042/7040/6387/133/7068/7010/6464/1601/3164/5915/5732/25959/3727/5167/6097/3953/4929/5467/3553/2063/2908/5967/2353/3625/6714/3643/7376/2852/811/5618/1364/7292/115/4324/1906/3845/5764/5566/3725
MF	GO:0051272	positive regulation of cellular component movement	157	0.442139	1.87249	0.00176367	0.00730753	0.00335143	369	tags=55%, list=29%, signal=44%	7448/10344/183/57007/7057/5328/2252/5156/3491/10500/8482/1672/80310/10630/3488/5159/4920/10501/5743/5154/3569/6356/9547/8817/3554/2335/56920/56034/7474/4035/2260/5228/284340/8013/9723/54910/5155/7424/6403/2896/2324/5962/1908/7042/2149/7040/6387/3082/7423/7010/1601/3791/2247/8829/8772/101/7046/10000/1901/2321/8828/604/91/3162/9037/57556/3553/977/6714/3643/57402/6405/2852/811/81029/7869/53905/10505…
MF	GO:0001944	vasculature development	156	0.552792	2.33712	0.00176678	0.00730753	0.00335143	292	tags=54%, list=23%, signal=48%	1000/183/347/1286/57007/3135/7057/4804/5156/3491/80310/10630/26585/4854/6271/5159/4776/9353/5743/5154/3569/6356/8817/4881/7075/1490/2335/11082/4052/5196/7474/4035/718/1282/8038/7026/2260/1909/187/5228/284340/7857/1960/2022/9723/5155/9021/7424/8862/51129/2896/3198/4856/2324/94/8742/7042/7040/3082/133/7423/7010/6464/51330/79924/3791/3164/2247/8829/101/7046/54567/3976/10000/1901/2321/23129/8828/3953…
MF	GO:0040017	positive regulation of locomotion	161	0.439744	1.86207	0.00176678	0.00730753	0.00335143	369	tags=55%, list=29%, signal=44%	7448/10344/183/57007/7057/5328/2252/5156/3491/10500/8482/1672/80310/10630/3488/5159/4920/10501/9353/5743/5154/3569/6356/9547/8817/3554/2335/56920/56034/7474/4035/2260/5228/284340/7857/8013/9723/54910/5155/7424/6403/2896/2324/5962/1908/7042/2149/7040/6387/3082/7423/7010/1601/3791/2247/8829/8772/101/7046/10000/1901/2321/8828/91/3162/9037/57556/3553/5091/977/6714/3643/57402/6405/2852/811/81029/7869/…
MF	GO:0072358	cardiovascular system development	156	0.552792	2.33712	0.00176678	0.00730753	0.00335143	292	tags=54%, list=23%, signal=48%	1000/183/347/1286/57007/3135/7057/4804/5156/3491/80310/10630/26585/4854/6271/5159/4776/9353/5743/5154/3569/6356/8817/4881/7075/1490/2335/11082/4052/5196/7474/4035/718/1282/8038/7026/2260/1909/187/5228/284340/7857/1960/2022/9723/5155/9021/7424/8862/51129/2896/3198/4856/2324/94/8742/7042/7040/3082/133/7423/7010/6464/51330/79924/3791/3164/2247/8829/101/7046/54567/3976/10000/1901/2321/23129/8828/3953…
MF	GO:2000147	positive regulation of cell motility	156	0.440102	1.86068	0.00176678	0.00730753	0.00335143	369	tags=54%, list=29%, signal=44%	7448/10344/183/57007/7057/5328/2252/5156/3491/10500/8482/1672/80310/10630/3488/5159/4920/10501/5743/5154/3569/6356/9547/8817/3554/2335/56920/56034/7474/4035/2260/5228/284340/8013/9723/54910/5155/7424/6403/2896/2324/5962/1908/7042/2149/7040/6387/3082/7423/7010/1601/3791/2247/8829/8772/101/7046/10000/1901/2321/8828/91/3162/9037/57556/3553/977/6714/3643/57402/6405/2852/811/81029/7869/53905/10505/559…
MF	GO:0001568	blood vessel development	152	0.550331	2.31236	0.00177936	0.00730753	0.00335143	292	tags=55%, list=23%, signal=48%	1000/183/347/1286/57007/3135/7057/4804/5156/3491/80310/26585/4854/6271/5159/4776/9353/5743/5154/3569/6356/8817/4881/7075/1490/2335/11082/4052/5196/7474/4035/718/1282/8038/7026/2260/1909/187/5228/284340/7857/1960/2022/9723/5155/9021/7424/8862/51129/2896/3198/4856/2324/94/8742/7042/7040/3082/133/7423/7010/6464/51330/79924/3791/3164/2247/8829/101/7046/54567/10000/1901/2321/23129/8828/3953/3162/9037/…
MF	GO:0014070	response to organic cyclic compound	163	0.41319	1.75062	0.00177936	0.00730753	0.00335143	369	tags=46%, list=29%, signal=37%	6750/183/7057/5020/3624/6586/7025/3488/948/5159/4776/7056/9353/5743/6781/5914/3569/2242/7043/8431/1490/1050/6751/81035/654/3956/7026/2354/360/8013/2022/2770/5155/1910/6382/8614/7042/7040/133/7068/7010/1601/3164/5915/8772/5732/7046/25959/3727/6097/4929/5467/340061/19/6347/3553/2063/2908/5967/2353/6714/7376/3269/2852/811/1364/53905/18/5595/4324/1906/3845/5764/5566/3725
MF	GO:0044087	regulation of cellular component biogenesis	114	0.424277	1.71633	0.00177936	0.00730753	0.00335143	258	tags=31%, list=20%, signal=27%	1113/22943/10344/183/2006/347/7057/5020/3491/948/5365/1437/9353/6356/2242/7043/1490/7474/4035/3303/5881/1440/10395/6403/94/5962/6382/7040/6385/7010/3791/8829/7046/1901/3556
MF	GO:0120036	plasma membrane bounded cell projection organization	163	0.411958	1.7454	0.00177936	0.00730753	0.00335143	369	tags=45%, list=29%, signal=36%	22943/1000/183/347/1382/4804/3897/6586/10500/8482/7025/10630/5365/4776/6383/10501/9353/3569/2242/7043/2335/56920/7474/4035/3956/2260/8013/5881/9723/54910/23466/4902/3730/2896/5962/6385/6387/3082/7431/133/6464/50810/51330/8829/7046/2014/1901/23129/8828/9294/4929/9037/57556/6280/4756/5967/6714/3643/55558/6405/5361/4070/7869/8440/10505/5595/6091/1522/5530/5764/659/5566/3725
MF	GO:0000904	cell morphogenesis involved in differentiation	108	0.47022	1.87522	0.00178571	0.00730753	0.00335143	367	tags=48%, list=29%, signal=37%	22943/1000/1382/1286/4804/3897/6586/10500/8482/10630/5365/4776/6383/10501/9353/6781/558/3915/2335/56920/7474/4035/8013/5881/9723/54910/4902/3730/6387/7010/6464/51330/8829/23129/8828/4929/9037/57556/4756/6714/55558/6405/5361/811/4070/7869/10505/5595/6091/5530/5764/659
MF	GO:0030335	positive regulation of cell migration	154	0.434166	1.82997	0.00178571	0.00730753	0.00335143	369	tags=54%, list=29%, signal=43%	7448/10344/183/57007/7057/5328/2252/5156/3491/10500/8482/80310/10630/3488/5159/4920/10501/5743/5154/3569/6356/9547/8817/3554/2335/56920/56034/7474/4035/2260/5228/284340/8013/9723/54910/5155/7424/6403/2896/2324/5962/1908/7042/2149/7040/6387/3082/7423/7010/1601/3791/2247/8829/8772/101/7046/10000/1901/2321/8828/91/3162/9037/57556/3553/977/6714/3643/57402/6405/2852/811/81029/7869/10505/5595/8717/2624…
MF	GO:0032269	negative regulation of cellular protein metabolic process	107	0.466911	1.85915	0.00178571	0.00730753	0.00335143	173	tags=23%, list=14%, signal=22%	7448/2167/22943/183/51050/7057/4804/6590/26585/3488/9353/5045/5743/5914/1050/2/718/135228/7026/3303/10406/2022/9021/1910/3730
MF	GO:0048729	tissue morphogenesis	111	0.437638	1.75317	0.00178571	0.00730753	0.00335143	269	tags=40%, list=21%, signal=34%	22943/183/2535/9500/2252/3491/3624/10630/3488/4776/4920/9353/5154/6781/5914/6356/7474/1282/2260/1909/5228/8013/2022/9723/54910/9021/7424/10395/94/81792/7042/7040/6385/3082/133/1601/2247/8829/7046/54567/3976/1901/23129/8828
MF	GO:0045055	regulated exocytosis	143	0.401289	1.67434	0.00178891	0.00730753	0.00335143	217	tags=24%, list=17%, signal=23%	1113/5004/3481/5005/1511/3310/7057/5328/6036/6590/948/978/5154/2242/7043/2162/2335/2/5196/718/135228/3303/308/8013/1508/5155/7424/6403/683/2896/7042/7040/3082/6284/7423
MF	GO:0048514	blood vessel morphogenesis	140	0.551744	2.29826	0.00178891	0.00730753	0.00335143	292	tags=56%, list=23%, signal=49%	1000/183/347/1286/57007/3135/7057/4804/5156/3491/26585/4854/6271/5159/4776/9353/5743/5154/3569/6356/8817/4881/7075/1490/2335/11082/5196/7474/4035/718/1282/8038/7026/2260/1909/187/5228/284340/7857/1960/2022/9723/7424/8862/51129/2896/3198/4856/2324/94/8742/7042/7040/3082/133/7423/7010/6464/51330/79924/3791/3164/2247/8829/101/7046/54567/10000/1901/2321/23129/8828/3953/3162/9037/57556/10203/6347/3553
MF	GO:0051093	negative regulation of developmental process	149	0.403797	1.69078	0.00178891	0.00730753	0.00335143	368	tags=49%, list=29%, signal=39%	22943/183/5950/3135/7057/4804/3624/10500/8482/7025/4054/26585/3488/4854/4776/10501/9353/5914/3569/6356/9547/4881/5744/7075/2261/5196/56920/7474/4035/3956/9723/54910/5155/1910/4856/94/10220/8614/81792/7042/7040/7431/7068/7010/5915/8829/7046/54567/10000/5167/604/5467/9037/57556/19/3553/7376/55558/6405/2852/811/4070/7869/7292/10505/2624/6091/1522/3845/5530/5764/659/5566
MF	GO:0070848	response to growth factor	124	0.585629	2.38905	0.00178891	0.00730753	0.00335143	314	tags=54%, list=25%, signal=45%	7448/22943/183/4053/7057/4804/64388/2252/5156/3491/80310/4054/2615/26585/5159/4920/9353/5045/11167/8817/7043/1490/2261/4052/7474/654/135228/3303/2260/5228/1960/2022/5155/7424/3730/8862/353500/2324/94/5962/8425/81792/7042/7040/3082/7423/6464/1601/3791/3164/2247/8829/7046/54567/2321/8828/91/57556/6347/3553/93/2908/4756/2353/6714/3643/967
MF	GO:0007417	central nervous system development	125	0.494292	2.01982	0.00179211	0.00730753	0.00335143	280	tags=37%, list=22%, signal=32%	7448/6343/22943/1000/347/2057/3624/8482/4854/6271/4920/9353/5914/558/3569/23529/6751/56034/7474/4035/718/1282/7026/2260/8013/10409/5881/2022/54910/146433/10395/2896/10220/7040/6387/7431/5915/8829/54567/3976/10000/1901/8828/91/4929/9037
MF	GO:0044092	negative regulation of molecular function	119	0.431676	1.7537	0.00179211	0.00730753	0.00335143	212	tags=26%, list=17%, signal=24%	7448/2167/6368/22943/183/51050/7057/4804/6590/5365/4776/9353/5045/5743/8431/1050/2/718/135228/7026/10406/308/5155/9021/1910/3730/51129/5962/4345/7042/3082
MF	GO:0007169	transmembrane receptor protein tyrosine kinase signaling pathway	142	0.46552	1.93848	0.00179533	0.00730753	0.00335143	237	tags=34%, list=19%, signal=31%	7448/3481/183/347/5157/7057/4804/2252/5156/80310/26585/3488/5159/4776/6383/4920/25759/5154/558/8817/7075/1490/2261/11082/56034/7474/4035/1282/2260/5228/8013/5155/9021/7424/4902/3730/8862/2324/5739/81792/7040/3082/7423/7010/6464/3791/2247/8829
MF	GO:0009790	embryo development	106	0.600642	2.38872	0.00179856	0.00730753	0.00335143	272	tags=48%, list=21%, signal=41%	7448/6343/3481/22943/2535/5950/1382/64388/5156/3491/3624/4920/1437/5154/5914/7043/7075/1050/2335/56034/7474/123920/7026/2260/1909/187/8013/10409/2022/54910/5155/9021/7424/8862/10395/3198/94/7042/7040/6385/133/3791/2247/5915/8829/7046/54567/3976/2321/8828/91
MF	GO:0051248	negative regulation of protein metabolic process	118	0.462777	1.8783	0.00179856	0.00730753	0.00335143	173	tags=24%, list=14%, signal=23%	7448/2167/22943/183/347/51050/7057/4804/6590/3624/26585/3488/9353/5045/5743/5914/3569/1050/2/718/135228/7026/3303/10406/2022/9021/1910/3730
MF	GO:0060284	regulation of cell development	141	0.527453	2.1953	0.00179856	0.00730753	0.00335143	379	tags=54%, list=30%, signal=42%	22943/1000/183/1382/5624/4804/3897/10500/8482/7025/10630/4854/5365/4776/6383/10501/9353/5914/3569/23529/6356/2242/5744/2335/56920/7474/4035/654/3956/2260/5881/9723/54910/1910/7424/146433/2896/10220/7040/6387/3082/7431/7068/51330/6925/5915/8829/4311/54567/3976/23129/9294/604/9037/57556/3553/6280/5967/55558/6405/5361/2852/811/4070/7869/10505/2624/1906/6091/1522/5530/5764/659/23462/8600/9839
MF	GO:0050767	regulation of neurogenesis	122	0.532135	2.17293	0.0018018	0.00730753	0.00335143	367	tags=55%, list=29%, signal=43%	22943/1000/183/1382/4804/3897/10500/8482/7025/4854/5365/4776/6383/10501/9353/5914/3569/23529/6356/2242/2335/56920/7474/4035/654/3956/2260/5881/9723/54910/1910/7424/146433/2896/10220/7040/6387/3082/7431/7068/51330/6925/5915/8829/4311/54567/3976/23129/604/9037/57556/3553/6280/5967/55558/6405/5361/2852/811/7869/10505/2624/6091/1522/5530/5764/659
MF	GO:0048589	developmental growth	104	0.527128	2.08805	0.00180505	0.00730753	0.00335143	367	tags=54%, list=29%, signal=42%	3481/183/347/5950/1382/2252/3897/6586/10500/8482/5159/10501/9353/6781/5914/6356/2335/2261/56920/7474/4035/2260/10409/9723/54910/4856/309/8614/7042/7040/6387/133/51330/2247/5915/8829/7046/1901/8828/3953/5467/9037/57556/93/5967/3643/55558/6405/5361/975/7869/10505/1906/5530/5764/659
MF	GO:0071363	cellular response to growth factor stimulus	121	0.600137	2.4422	0.00180505	0.00730753	0.00335143	314	tags=55%, list=25%, signal=46%	7448/22943/183/4053/7057/4804/64388/2252/5156/3491/80310/4054/2615/26585/5159/4920/9353/5045/11167/8817/7043/1490/2261/4052/7474/654/135228/3303/2260/5228/1960/2022/5155/7424/3730/8862/353500/2324/94/5962/8425/81792/7042/7040/3082/7423/6464/1601/3791/3164/2247/8829/7046/54567/2321/8828/91/57556/6347/3553/93/2908/4756/2353/6714/3643/967
MF	GO:2000113	negative regulation of cellular macromolecule biosynthetic process	120	0.389338	1.5819	0.00180505	0.00730753	0.00335143	386	tags=48%, list=30%, signal=36%	2167/3481/22943/9500/7025/3488/4854/6271/948/4776/1437/5914/8431/1050/7474/654/7026/3303/2354/2260/8013/10409/5155/23466/1910/94/7040/7068/6464/1601/5915/25959/3727/54567/5167/6097/604/4929/5467/93/2063/2908/6714/7376/811/8440/7292/2624/1906/6282/659/3725/23462/602/9839/6256/860
MF	GO:0009887	animal organ morphogenesis	146	0.544982	2.27192	0.00180832	0.00730753	0.00335143	254	tags=41%, list=20%, signal=37%	3481/22943/1000/183/2006/2535/5950/9500/2252/5156/3491/3624/6586/4054/26585/3488/5159/4920/9353/5154/6781/5914/6356/8817/7043/3915/1490/2261/56034/7474/654/2260/5228/360/8013/10409/2022/649/7424/10395/3198/94/6382/10220/309/7042/7040/3082/133/7068/7010/1601/2247/5915/8829/7046/54567/3976/10000/1901
MF	GO:0050673	epithelial cell proliferation	95	0.48836	1.8946	0.00180832	0.00730753	0.00335143	280	tags=49%, list=22%, signal=42%	10344/9500/7057/4804/2252/3488/5365/6356/3915/7474/654/135228/7026/2260/187/5228/7857/8013/1960/7432/5155/1910/7424/8862/2896/4856/2324/94/8742/7042/7040/6387/3082/7423/7010/3791/3164/2247/8829/7046/54567/10000/2321/8828/5467/3162/9037
MF	GO:0032989	cellular component morphogenesis	147	0.46104	1.92209	0.00181159	0.00730753	0.00335143	367	tags=48%, list=29%, signal=38%	22943/1000/1382/1286/4804/5156/3897/7380/6586/10500/8482/10630/26585/5159/5365/4776/6383/10501/9353/6781/558/6356/2242/3915/2335/56920/7474/4035/8013/5881/9723/54910/4902/3730/10395/5962/7042/6387/3082/6284/7010/6464/51330/3791/8829/1466/101/23129/8828/604/4929/9037/57556/6347/4756/5967/6714/55558/6405/5361/811/4070/7869/10505/5595/1906/6091/5530/5764/659
MF	GO:0048666	neuron development	145	0.471839	1.96539	0.00181159	0.00730753	0.00335143	369	tags=50%, list=29%, signal=40%	22943/1000/183/2535/347/1382/4804/3897/1489/6586/10500/8482/7025/5365/4776/6383/10501/9353/3569/2242/2335/56920/7474/4035/718/3956/2260/8013/5881/9723/54910/23466/1910/4902/3730/2896/7042/6385/6387/3082/7431/133/7068/6464/50810/51330/8829/3976/23129/8828/4929/9037/57556/6280/2063/4756/5967/6714/55558/6405/5361/7869/8440/10505/5595/2624/6091/1522/5530/5764/659/3725
MF	GO:0051960	regulation of nervous system development	128	0.535814	2.19872	0.00181159	0.00730753	0.00335143	373	tags=56%, list=29%, signal=44%	22943/1000/183/2535/1382/4804/3897/5020/10500/8482/7025/4854/5365/4776/6383/10501/9353/5914/3569/23529/6356/2242/2335/56920/7474/4035/654/3956/2260/5881/9723/54910/1910/7424/146433/2896/10220/7040/6387/3082/7431/7068/51330/6925/5915/8829/4311/54567/3976/3556/23129/604/9037/57556/3553/6280/5967/55558/6405/5361/2852/811/7869/10505/2624/6091/1522/5530/5764/659/5566/23462
MF	GO:0040013	negative regulation of locomotion	68	0.473717	1.74789	0.00181488	0.00730753	0.00335143	366	tags=60%, list=29%, signal=45%	347/7057/10500/8482/26585/3488/5365/10501/9353/6781/7075/56920/7474/4035/7026/2022/9723/54910/90865/10395/4856/94/4345/7040/6387/2247/8829/54567/5467/3162/9037/57556/6347/55558/6405/811/4070/7869/10505/6091/5764
MF	GO:0051271	negative regulation of cellular component movement	68	0.47418	1.7496	0.00181488	0.00730753	0.00335143	366	tags=60%, list=29%, signal=45%	347/7057/10500/8482/26585/3488/5365/10501/9353/6781/7075/56920/7474/4035/7026/2022/9723/54910/90865/10395/4856/94/4345/7040/6387/2247/8829/54567/5467/3162/9037/57556/6347/55558/6405/811/4070/7869/10505/6091/5764
MF	GO:1901342	regulation of vasculature development	83	0.477053	1.81079	0.00181818	0.00730753	0.00335143	292	tags=53%, list=23%, signal=44%	183/3135/7057/4804/80310/6271/5743/3569/6356/8817/4881/7075/5196/7474/718/8038/187/5228/2022/9723/5155/7424/51129/2896/94/8742/7042/3082/133/7423/7010/51330/79924/3791/2247/8829/54567/10000/2321/23129/3162/9037/57556/3553
MF	GO:0061061	muscle structure development	96	0.524627	2.03894	0.00182149	0.00730753	0.00335143	254	tags=41%, list=20%, signal=35%	3481/22943/1000/183/2006/2535/5950/5156/1489/26585/3488/5159/4776/1271/5914/9547/7474/3956/8038/7026/2260/10409/1960/2022/54910/5155/1910/4856/6382/7042/7040/133/2247/5915/1466/7046/54567/3976/1901
MF	GO:0003006	developmental process involved in reproduction	90	0.500152	1.91549	0.00182482	0.00730753	0.00335143	313	tags=43%, list=25%, signal=35%	3481/5950/2057/5156/3491/3624/6586/1672/5159/4920/1437/1271/9353/5743/6781/5914/558/1050/7474/654/7026/10409/1508/5155/9021/6382/8614/7042/7040/133/4311/7046/3976/91/5467/3553/3625/6714/3643
MF	GO:0045664	regulation of neuron differentiation	97	0.547977	2.13611	0.00182482	0.00730753	0.00335143	379	tags=60%, list=30%, signal=45%	22943/1000/183/1382/4804/3897/10500/8482/7025/4854/5365/4776/6383/10501/9353/5914/2242/2335/56920/7474/4035/654/3956/2260/5881/9723/54910/1910/2896/10220/6387/3082/7431/7068/51330/6925/5915/8829/23129/604/9037/57556/6280/5967/55558/6405/5361/811/7869/10505/2624/6091/1522/5530/5764/659/23462/9839
MF	GO:0000003	reproduction	137	0.458883	1.89811	0.00182815	0.00730753	0.00335143	373	tags=51%, list=29%, signal=40%	3481/183/5950/2057/5156/5020/3491/3624/6586/1672/3488/5159/4920/7056/1437/1271/9353/5743/6781/5914/558/7043/5744/1050/6751/7474/654/7026/2354/10406/5228/10409/1508/7432/5155/9021/1910/148327/6382/8614/7042/7040/133/7068/4311/7046/3976/5266/604/91/3953/5467/3553/2353/3625/6714/3643/3552/811/5618/1364/18/5595/2624/1906/3845/5764/659/5566/23462
MF	GO:0001667	ameboidal-type cell migration	98	0.527715	2.06077	0.00182815	0.00730753	0.00335143	371	tags=64%, list=29%, signal=49%	183/7057/2252/10500/8482/26585/10501/9353/5743/6781/8817/2335/56920/7474/7026/2260/7857/1960/9723/54910/5155/1910/7424/4902/2896/4856/2324/94/8742/309/1908/7042/7040/6385/7010/3791/3164/2247/8829/7046/25959/54567/10000/23129/8828/91/5467/3162/9037/57556/6714/6405/811/4070/7869/10505/2624/1906/6091/5764/659/3725/6286
MF	GO:0008285	negative regulation of cell proliferation	129	0.409254	1.67591	0.00182815	0.00730753	0.00335143	279	tags=40%, list=22%, signal=35%	6750/6368/347/5950/9500/3135/7057/4804/2170/4969/3624/6586/2615/10630/26585/3488/4920/5743/5914/3569/4881/7043/5744/1050/6751/7474/135228/7026/3303/7857/7432/8862/10395/4856/94/5739/10220/4345/7042/2149/7040/6385/133/5915/7046/25959/54567/3976/2321/604/5467/3162
MF	GO:0022414	reproductive process	137	0.458883	1.89811	0.00182815	0.00730753	0.00335143	373	tags=51%, list=29%, signal=40%	3481/183/5950/2057/5156/5020/3491/3624/6586/1672/3488/5159/4920/7056/1437/1271/9353/5743/6781/5914/558/7043/5744/1050/6751/7474/654/7026/2354/10406/5228/10409/1508/7432/5155/9021/1910/148327/6382/8614/7042/7040/133/7068/4311/7046/3976/5266/604/91/3953/5467/3553/2353/3625/6714/3643/3552/811/5618/1364/18/5595/2624/1906/3845/5764/659/5566/23462
MF	GO:0031344	regulation of cell projection organization	98	0.48759	1.90408	0.00182815	0.00730753	0.00335143	367	tags=51%, list=29%, signal=39%	22943/1000/183/1382/4804/3897/10500/8482/7025/10630/5365/4776/6383/10501/9353/2242/7043/2335/56920/7474/4035/3956/2260/9723/54910/2896/5962/6387/3082/7431/51330/8829/7046/23129/9037/57556/6280/5967/6714/55558/6405/5361/4070/7869/10505/6091/1522/5530/5764/659
MF	GO:0120035	regulation of plasma membrane bounded cell projection organization	98	0.48759	1.90408	0.00182815	0.00730753	0.00335143	367	tags=51%, list=29%, signal=39%	22943/1000/183/1382/4804/3897/10500/8482/7025/10630/5365/4776/6383/10501/9353/2242/7043/2335/56920/7474/4035/3956/2260/9723/54910/2896/5962/6387/3082/7431/51330/8829/7046/23129/9037/57556/6280/5967/6714/55558/6405/5361/4070/7869/10505/6091/1522/5530/5764/659
MF	GO:0009792	embryo development ending in birth or egg hatching	66	0.577969	2.11729	0.0018315	0.00730753	0.00335143	216	tags=41%, list=17%, signal=36%	3481/22943/2535/5950/5156/3491/4920/1437/5914/7043/7075/1050/7474/123920/7026/2260/1909/54910/5155/9021/10395/3198/94/7042/7040/6385/133
MF	GO:0010720	positive regulation of cell development	86	0.54663	2.07763	0.0018315	0.00730753	0.00335143	379	tags=58%, list=30%, signal=44%	22943/183/1382/5624/4804/3897/8482/5365/9353/5914/3569/23529/2242/2335/7474/4035/654/2260/5881/7424/146433/2896/7040/6387/3082/51330/6925/5915/8829/4311/3976/23129/9294/604/9037/57556/3553/6280/5967/55558/5361/2852/811/2624/1906/6091/5764/659/8600/9839
MF	GO:0050678	regulation of epithelial cell proliferation	86	0.492964	1.87365	0.0018315	0.00730753	0.00335143	280	tags=51%, list=22%, signal=43%	10344/9500/7057/4804/2252/5365/6356/3915/7474/654/135228/7026/2260/187/5228/7857/8013/1960/7432/5155/1910/7424/8862/2896/2324/94/8742/7042/7040/6387/7423/7010/3791/3164/2247/8829/7046/54567/10000/2321/8828/5467/3162/9037
MF	GO:0060322	head development	93	0.487852	1.87722	0.0018315	0.00730753	0.00335143	280	tags=38%, list=22%, signal=32%	6343/22943/1000/347/2057/5156/3624/8482/4854/6271/9353/5914/558/7043/6751/7474/4035/1282/7026/2260/1909/8013/10409/5881/54910/10395/7040/6387/5915/8829/10000/1901/8828/4929/9037
MF	GO:0000902	cell morphogenesis	138	0.45342	1.8737	0.00183486	0.00730753	0.00335143	367	tags=48%, list=29%, signal=38%	22943/1000/1382/1286/4804/3897/7380/6586/10500/8482/10630/26585/5365/4776/6383/10501/9353/6781/558/6356/2242/3915/2335/56920/7474/4035/8013/5881/9723/54910/4902/3730/10395/5962/7042/6387/3082/6284/7010/6464/51330/3791/8829/101/23129/8828/604/4929/9037/57556/6347/4756/5967/6714/55558/6405/5361/811/4070/7869/10505/5595/6091/5530/5764/659
MF	GO:0007507	heart development	89	0.58024	2.21632	0.00183486	0.00730753	0.00335143	373	tags=60%, list=29%, signal=45%	22943/183/2006/2535/5950/2057/5156/5020/3491/6586/26585/5159/4776/9353/5914/4052/7474/2260/1909/187/10409/2022/5155/8862/10395/94/7042/7040/133/7423/7010/6464/2247/5915/8829/7046/54567/1901/23129/8828/5467/10203/93/3643/2852/811/5595/1906/6091/5764/659/3725/23462
MF	GO:0031175	neuron projection development	135	0.439938	1.81394	0.00183486	0.00730753	0.00335143	369	tags=47%, list=29%, signal=37%	22943/1000/183/347/1382/4804/3897/6586/10500/8482/7025/5365/4776/6383/10501/9353/3569/2242/2335/56920/7474/4035/3956/2260/8013/5881/9723/54910/23466/4902/3730/2896/6385/6387/3082/7431/133/6464/50810/51330/8829/23129/8828/4929/9037/57556/6280/4756/5967/6714/55558/6405/5361/7869/8440/10505/5595/6091/1522/5530/5764/659/3725
MF	GO:0040007	growth	138	0.491106	2.02943	0.00183486	0.00730753	0.00335143	333	tags=46%, list=26%, signal=38%	3481/183/347/5950/1382/2252/3897/3624/6586/10500/8482/3488/5159/978/10501/9353/6781/5914/6356/4881/2335/2261/56920/7474/4035/3303/2260/10409/9723/54910/9021/4856/94/8425/309/8614/7042/7040/6387/133/6464/51330/2247/5915/8829/7046/1901/5167/8828/604/91/3953/5467/9037/57556/6280/93/5967/6714/3643/55558/6405/5361/975
MF	GO:0090066	regulation of anatomical structure size	84	0.546595	2.07332	0.00183486	0.00730753	0.00335143	284	tags=45%, list=22%, signal=38%	1113/6343/10344/183/2006/1382/3897/10500/8482/10501/9353/5743/6356/4881/2335/56920/7474/4035/1909/7432/5881/9723/1440/54910/1910/8862/5962/1908/2149/6387/133/51330/8829/10000/5467/3162/9037/57556
MF	GO:0040008	regulation of growth	100	0.503919	1.97372	0.00183824	0.00730753	0.00335143	326	tags=48%, list=26%, signal=39%	3481/183/5950/1382/3897/3624/6586/10500/8482/3488/978/10501/9353/4881/2335/2261/56920/7474/4035/3303/2260/10409/9723/54910/9021/4856/94/8425/8614/7042/7040/6387/6464/51330/2247/8829/7046/5167/604/91/5467/9037/57556/6280/5967/3643/55558/6405
MF	GO:0010975	regulation of neuron projection development	79	0.542285	2.04953	0.00184162	0.00730753	0.00335143	367	tags=56%, list=29%, signal=42%	22943/1000/183/1382/4804/3897/10500/8482/7025/5365/4776/6383/10501/9353/2242/2335/56920/7474/4035/3956/2260/9723/54910/2896/6387/3082/7431/51330/8829/23129/9037/57556/6280/5967/55558/6405/5361/7869/10505/6091/1522/5530/5764/659
MF	GO:0043086	negative regulation of catalytic activity	80	0.51838	1.95896	0.00184162	0.00730753	0.00335143	212	tags=31%, list=17%, signal=28%	7448/2167/183/51050/7057/4804/6590/5365/9353/5045/5743/1050/2/718/135228/7026/10406/308/9021/1910/3730/51129/5962/7042/3082
MF	GO:0050730	regulation of peptidyl-tyrosine phosphorylation	64	0.483118	1.765	0.00184162	0.00730753	0.00335143	222	tags=38%, list=18%, signal=33%	7448/3481/9244/183/3589/2252/1489/80310/26585/948/1437/5154/3569/23529/2261/56034/654/1440/5155/9021/683/7040/3082/6464
MF	GO:0016049	cell growth	81	0.507974	1.91913	0.00184843	0.00730753	0.00335143	419	tags=65%, list=33%, signal=47%	183/1382/3897/3624/6586/10500/8482/3488/978/10501/9353/4881/2335/56920/7474/4035/3303/9723/54910/4856/94/8425/7042/7040/6387/51330/8829/7046/5167/8828/604/91/5467/9037/57556/6280/5967/55558/6405/5361/7869/10505/1906/659/3304/9839/29948/79602/3326/3688/7048/28988/51094
MF	GO:0022604	regulation of cell morphogenesis	81	0.542904	2.0511	0.00184843	0.00730753	0.00335143	367	tags=56%, list=29%, signal=42%	1000/1382/4804/3897/10500/8482/10630/5365/4776/6383/10501/9353/6356/2242/2335/56920/7474/4035/5881/9723/54910/10395/5962/6387/6284/51330/3791/8829/23129/9037/57556/6347/5967/6714/55558/6405/5361/811/4070/7869/10505/6091/5530/5764/659
MF	GO:0044057	regulation of system process	74	0.537562	2.00891	0.00184843	0.00730753	0.00335143	219	tags=38%, list=17%, signal=33%	1113/6343/183/5731/5020/3624/3488/6271/5743/6781/4881/1490/654/2260/8013/7432/5155/1910/8862/3757/4856/309/1908/7042/2149/3082/133/7068
MF	GO:0050769	positive regulation of neurogenesis	74	0.551323	2.06034	0.00184843	0.00730753	0.00335143	328	tags=53%, list=26%, signal=41%	22943/183/1382/4804/3897/8482/5365/9353/5914/3569/23529/2242/2335/7474/4035/654/2260/7424/146433/2896/7040/6387/3082/51330/6925/5915/8829/4311/3976/23129/604/9037/57556/3553/6280/5967/55558/5361/2852
MF	GO:0001503	ossification	70	0.543777	2.00211	0.00185185	0.00730753	0.00335143	221	tags=39%, list=17%, signal=34%	3481/22943/6320/5020/3491/8482/4054/26585/3488/4920/5743/6781/3569/8817/7043/5744/1490/1050/2261/7474/654/649/353500/7042/7040/3082/7010
MF	GO:0001525	angiogenesis	133	0.534819	2.20006	0.00185185	0.00730753	0.00335143	292	tags=56%, list=23%, signal=48%	183/347/1286/57007/3135/7057/4804/5156/3491/26585/4854/6271/5159/4776/9353/5743/5154/3569/6356/8817/4881/7075/1490/2335/11082/5196/7474/718/1282/8038/2260/1909/187/5228/284340/7857/1960/2022/9723/7424/8862/51129/2896/4856/2324/94/8742/7042/3082/133/7423/7010/6464/51330/79924/3791/3164/2247/8829/101/7046/54567/10000/1901/2321/23129/8828/3953/3162/9037/57556/10203/6347/3553
MF	GO:0006629	lipid metabolic process	131	0.457476	1.87638	0.00185185	0.00730753	0.00335143	335	tags=42%, list=26%, signal=34%	6343/2167/183/5948/347/5950/1382/5947/2170/5156/3491/5360/948/5159/6383/5743/5154/8431/1050/2261/4035/718/654/7026/2260/8013/5155/9021/1593/51129/6382/7040/6385/133/8706/7010/2247/5742/1381/2321/6097/3953/5467/19/4047/3553/5091/23682/3290/6714/7376/5730/2852/975/5618
MF	GO:0030855	epithelial cell differentiation	78	0.490086	1.84473	0.00185185	0.00730753	0.00335143	255	tags=44%, list=20%, signal=37%	1000/2535/1286/5624/7380/10630/5045/6781/5914/7474/1282/654/135228/7026/2260/360/10409/1508/2022/5155/94/5962/6382/7040/7431/7068/1601/3791/5915/8829/144501/3976/1901/5266
MF	GO:0050877	nervous system process	70	0.534514	1.968	0.00185185	0.00730753	0.00335143	369	tags=57%, list=29%, signal=43%	22943/183/2535/5950/5020/948/4776/5743/6356/2260/8013/7432/5881/1910/3198/4856/2149/6387/3082/7068/6004/4311/54567/1901/9294/6347/2063/2353/6714/3643/3269/2852/4070/18/5595/1906/3845/5530/5764/3725
MF	GO:0008015	blood circulation	76	0.470557	1.76318	0.00185529	0.00730753	0.00335143	279	tags=51%, list=22%, signal=43%	1113/183/2006/1511/5020/6271/9353/5743/6781/4881/1490/654/1359/7026/1909/7432/5155/1910/7424/8862/3757/94/1908/7042/2149/7040/6387/133/7423/7068/7010/79924/4311/5732/5742/54567/1674/5467/3162
MF	GO:0045765	regulation of angiogenesis	75	0.484588	1.81241	0.00185529	0.00730753	0.00335143	292	tags=56%, list=23%, signal=46%	183/3135/7057/4804/6271/5743/3569/6356/8817/4881/7075/5196/7474/718/8038/187/5228/2022/9723/7424/51129/2896/94/8742/7042/3082/133/7423/7010/51330/79924/3791/2247/8829/54567/10000/2321/23129/3162/9037/57556/3553
MF	GO:0048608	reproductive structure development	75	0.538648	2.0146	0.00185529	0.00730753	0.00335143	252	tags=40%, list=20%, signal=34%	3481/5950/2057/5156/3491/3624/6586/5159/4920/1437/9353/5743/6781/5914/558/1050/7474/654/7026/10409/1508/5155/9021/6382/8614/7042/133/4311/7046/3976
MF	GO:0061458	reproductive system development	75	0.538648	2.0146	0.00185529	0.00730753	0.00335143	252	tags=40%, list=20%, signal=34%	3481/5950/2057/5156/3491/3624/6586/5159/4920/1437/9353/5743/6781/5914/558/1050/7474/654/7026/10409/1508/5155/9021/6382/8614/7042/133/4311/7046/3976
MF	GO:0001101	response to acid chemical	65	0.481116	1.75381	0.00185874	0.00730753	0.00335143	164	tags=31%, list=13%, signal=28%	6750/22943/5950/2170/5156/5020/80310/948/5159/4776/5743/5914/7075/1490/56034/7474/1282/654/360/5155
MF	GO:0001501	skeletal system development	65	0.5819	2.1212	0.00185874	0.00730753	0.00335143	243	tags=51%, list=19%, signal=43%	3481/5950/5156/3491/4054/26585/4920/6781/5914/8817/7043/5744/1490/2261/56034/7474/654/2260/2022/649/353500/3198/4856/94/10220/309/81792/7042/7040/7010/2247/5915/7046
MF	GO:0032535	regulation of cellular component size	65	0.513536	1.87199	0.00185874	0.00730753	0.00335143	253	tags=35%, list=20%, signal=30%	6343/10344/2006/1382/3897/10500/8482/10501/9353/6356/2335/56920/7474/4035/5881/9723/1440/54910/5962/6387/51330/8829/10000
MF	GO:0043009	chordate embryonic development	65	0.579065	2.11086	0.00185874	0.00730753	0.00335143	216	tags=42%, list=17%, signal=36%	3481/22943/2535/5950/5156/3491/4920/1437/5914/7043/7075/1050/7474/123920/7026/2260/1909/54910/5155/9021/10395/3198/94/7042/7040/6385/133
MF	GO:0048598	embryonic morphogenesis	65	0.625554	2.28033	0.00185874	0.00730753	0.00335143	262	tags=52%, list=21%, signal=44%	7448/3481/22943/2535/5950/1382/64388/5156/3491/3624/4920/5914/7043/2335/7474/2260/187/8013/2022/54910/9021/7424/8862/10395/3198/7042/7040/6385/133/2247/5915/7046/54567/2321
MF	GO:0007411	axon guidance	59	0.498103	1.78196	0.0018622	0.00730753	0.00335143	367	tags=54%, list=29%, signal=40%	3897/6586/10500/8482/5365/10501/9353/56920/7474/4035/8013/9723/54910/4902/3730/6387/6464/8829/23129/8828/9037/57556/4756/6714/55558/6405/5361/7869/10505/5595/6091/659
MF	GO:0010631	epithelial cell migration	72	0.507249	1.88081	0.0018622	0.00730753	0.00335143	379	tags=65%, list=30%, signal=48%	183/7057/2252/26585/9353/5743/6781/8817/7474/7026/2260/7857/1960/5155/7424/2896/4856/2324/94/8742/7042/7040/7010/3791/3164/2247/8829/7046/25959/54567/10000/23129/8828/5467/3162/9037/6714/811/4070/2624/1906/6091/5764/659/3725/6286/9839
MF	GO:0032504	multicellular organism reproduction	72	0.482717	1.78985	0.0018622	0.00730753	0.00335143	396	tags=53%, list=31%, signal=38%	2057/5156/5020/3624/6586/1672/9353/5743/6781/5914/558/7043/6751/7026/10406/1508/7432/1910/148327/8614/7042/7040/7068/7046/3976/604/5467/3625/6714/811/5595/1906/5764/659/5566/6256/3714/3306
MF	GO:0048609	multicellular organismal reproductive process	72	0.482717	1.78985	0.0018622	0.00730753	0.00335143	396	tags=53%, list=31%, signal=38%	2057/5156/5020/3624/6586/1672/9353/5743/6781/5914/558/7043/6751/7026/10406/1508/7432/1910/148327/8614/7042/7040/7068/7046/3976/604/5467/3625/6714/811/5595/1906/5764/659/5566/6256/3714/3306
MF	GO:0090130	tissue migration	72	0.507249	1.88081	0.0018622	0.00730753	0.00335143	379	tags=65%, list=30%, signal=48%	183/7057/2252/26585/9353/5743/6781/8817/7474/7026/2260/7857/1960/5155/7424/2896/4856/2324/94/8742/7042/7040/7010/3791/3164/2247/8829/7046/25959/54567/10000/23129/8828/5467/3162/9037/6714/811/4070/2624/1906/6091/5764/659/3725/6286/9839
MF	GO:0090132	epithelium migration	72	0.507249	1.88081	0.0018622	0.00730753	0.00335143	379	tags=65%, list=30%, signal=48%	183/7057/2252/26585/9353/5743/6781/8817/7474/7026/2260/7857/1960/5155/7424/2896/4856/2324/94/8742/7042/7040/7010/3791/3164/2247/8829/7046/25959/54567/10000/23129/8828/5467/3162/9037/6714/811/4070/2624/1906/6091/5764/659/3725/6286/9839
MF	GO:0097485	neuron projection guidance	59	0.498103	1.78196	0.0018622	0.00730753	0.00335143	367	tags=54%, list=29%, signal=40%	3897/6586/10500/8482/5365/10501/9353/56920/7474/4035/8013/9723/54910/4902/3730/6387/6464/8829/23129/8828/9037/57556/4756/6714/55558/6405/5361/7869/10505/5595/6091/659
MF	GO:0001558	regulation of cell growth	73	0.523781	1.9464	0.00186567	0.00730753	0.00335143	372	tags=59%, list=29%, signal=44%	183/1382/3897/3624/6586/10500/8482/3488/978/10501/9353/4881/2335/56920/7474/4035/3303/9723/54910/4856/94/8425/7042/7040/6387/51330/8829/7046/5167/604/91/5467/9037/57556/6280/5967/55558/6405/7869/10505/1906/659/3304
MF	GO:0007568	aging	56	0.531217	1.88271	0.00187266	0.00730753	0.00335143	369	tags=48%, list=29%, signal=36%	22943/183/347/3135/3488/5159/5743/6356/7043/1490/4035/2022/1910/7040/133/4311/3727/10000/604/2353/811/18/5595/1906/3845/5530/3725
MF	GO:0045666	positive regulation of neuron differentiation	56	0.547876	1.94175	0.00187266	0.00730753	0.00335143	367	tags=59%, list=29%, signal=44%	22943/183/1382/4804/3897/8482/5365/9353/5914/2242/2335/7474/4035/654/2260/2896/6387/3082/51330/6925/5915/8829/23129/604/9037/6280/5967/55558/5361/2624/6091/5764/659
MF	GO:0045926	negative regulation of growth	56	0.608236	2.15568	0.00187266	0.00730753	0.00335143	284	tags=52%, list=22%, signal=42%	183/5950/3624/6586/10500/8482/3488/978/10501/9353/4881/2261/56920/7474/3303/9723/54910/4856/94/8614/7042/7040/8829/5167/604/91/5467/9037/57556
MF	GO:0050679	positive regulation of epithelial cell proliferation	60	0.496637	1.78622	0.00187266	0.00730753	0.00335143	280	tags=57%, list=22%, signal=46%	10344/2252/5365/6356/3915/7474/654/2260/187/5228/7857/8013/1960/7432/5155/7424/8862/2896/2324/94/8742/7040/6387/7423/7010/3791/3164/2247/8829/7046/10000/8828/3162/9037
MF	GO:0051961	negative regulation of nervous system development	56	0.544081	1.9283	0.00187266	0.00730753	0.00335143	373	tags=64%, list=29%, signal=47%	22943/4804/10500/8482/7025/4854/4776/10501/9353/3569/6356/56920/7474/4035/3956/9723/54910/1910/10220/7040/7431/7068/8829/9037/57556/3553/55558/6405/811/7869/10505/1522/5530/5764/5566/23462
MF	GO:0003013	circulatory system process	77	0.467704	1.75142	0.0018797	0.00730753	0.00335143	279	tags=51%, list=22%, signal=42%	1113/183/2006/1511/5020/6271/9353/5743/6781/4881/1490/654/1359/7026/1909/7432/5155/1910/7424/8862/3757/94/1908/7042/2149/7040/6387/133/7423/7068/7010/79924/4311/5732/5742/54567/1674/5467/3162
MF	GO:0010817	regulation of hormone levels	77	0.513485	1.92286	0.0018797	0.00730753	0.00335143	202	tags=36%, list=16%, signal=33%	1113/6343/183/5950/1511/1382/3589/5947/5156/3624/5045/3569/8431/4035/654/1359/2850/2260/308/7432/1593/8862/4828/353500/4856/8425/1908/8614
MF	GO:0051962	positive regulation of nervous system development	77	0.552695	2.06969	0.0018797	0.00730753	0.00335143	328	tags=53%, list=26%, signal=42%	22943/183/1382/4804/3897/5020/8482/5365/9353/5914/3569/23529/2242/2335/7474/4035/654/2260/7424/146433/2896/7040/6387/3082/51330/6925/5915/8829/4311/3976/3556/23129/604/9037/57556/3553/6280/5967/55558/5361/2852
MF	GO:0001935	endothelial cell proliferation	53	0.627159	2.20012	0.00188324	0.00730753	0.00335143	291	tags=66%, list=23%, signal=53%	10344/7057/4804/5365/6356/7474/654/7026/2260/187/5228/7857/1960/7432/5155/7424/8862/2324/94/8742/6387/7423/7010/3791/3164/2247/8829/7046/54567/10000/2321/8828/3162/9037/6347
MF	GO:0007268	chemical synaptic transmission	53	0.512478	1.79781	0.00188324	0.00730753	0.00335143	159	tags=25%, list=13%, signal=22%	6750/6343/22943/1000/183/5020/4776/4920/5743/5914/1960/5881/2770
MF	GO:0050768	negative regulation of neurogenesis	53	0.545109	1.91229	0.00188324	0.00730753	0.00335143	373	tags=66%, list=29%, signal=49%	22943/4804/10500/8482/7025/4854/4776/10501/9353/3569/6356/56920/7474/4035/3956/9723/54910/1910/10220/7040/7431/7068/8829/9037/57556/3553/55558/6405/811/7869/10505/1522/5530/5764/23462
MF	GO:0060537	muscle tissue development	53	0.560036	1.96465	0.00188324	0.00730753	0.00335143	254	tags=40%, list=20%, signal=33%	22943/183/2006/5950/5156/26585/3488/5159/5914/7474/7026/2260/2022/7042/7040/2247/5915/1466/7046/54567/1901
MF	GO:0072001	renal system development	53	0.635574	2.22964	0.00188324	0.00730753	0.00335143	252	tags=64%, list=20%, signal=54%	9244/183/5950/9500/1286/5156/7380/80310/4854/5159/9353/5154/5914/7474/1282/654/2260/5228/10409/5155/6382/10220/7042/7040/6385/7010/2247/5915/8829/4311/8772/7046/25959/3976
MF	GO:0098916	anterograde trans-synaptic signaling	53	0.512478	1.79781	0.00188324	0.00730753	0.00335143	159	tags=25%, list=13%, signal=22%	6750/6343/22943/1000/183/5020/4776/4920/5743/5914/1960/5881/2770
MF	GO:0001655	urogenital system development	58	0.620018	2.21038	0.00188679	0.00730753	0.00335143	252	tags=59%, list=20%, signal=49%	9244/183/5950/9500/1286/5156/7380/80310/4854/5159/9353/5154/5914/7474/1282/654/2260/5228/10409/5155/6382/10220/7042/7040/6385/7010/2247/5915/8829/4311/8772/7046/25959/3976
MF	GO:0007423	sensory organ development	55	0.523796	1.84912	0.00188679	0.00730753	0.00335143	251	tags=49%, list=20%, signal=41%	2535/5950/5156/3624/5159/4920/5914/9547/7043/1050/7474/1282/654/2260/8013/3198/94/10220/7042/7040/6385/7431/7068/5915/8829/7046/54567
MF	GO:0010721	negative regulation of cell development	61	0.524249	1.88708	0.00188679	0.00730753	0.00335143	373	tags=61%, list=29%, signal=45%	22943/4804/10500/8482/7025/4854/4776/10501/9353/3569/6356/5744/56920/7474/4035/3956/9723/54910/1910/10220/7040/7431/7068/8829/9037/57556/3553/55558/6405/811/4070/7869/10505/1522/5530/5764/23462
MF	GO:0010769	regulation of cell morphogenesis involved in differentiation	58	0.620191	2.21099	0.00188679	0.00730753	0.00335143	367	tags=60%, list=29%, signal=45%	1000/1382/4804/3897/10500/8482/10630/5365/4776/6383/10501/9353/2335/56920/7474/4035/5881/9723/54910/6387/51330/8829/23129/9037/57556/55558/6405/5361/811/4070/7869/10505/6091/5530/659
MF	GO:0030198	extracellular matrix organization	55	0.610771	2.15616	0.00188679	0.00730753	0.00335143	243	tags=56%, list=19%, signal=48%	7448/183/2006/1511/1286/7057/5156/3491/10630/26585/5045/5154/3569/3915/1490/2335/2/4035/1282/8038/3384/2022/5155/649/50509/7042/7040/3791/2247/101/7046
MF	GO:0033002	muscle cell proliferation	58	0.496233	1.76908	0.00188679	0.00730753	0.00335143	287	tags=48%, list=23%, signal=39%	183/2006/347/5950/7057/4969/80310/3488/4854/5159/5743/3569/4881/7043/2260/8013/7432/5155/8862/4856/5739/7042/2247/7046/1901/5467/3162/10203
MF	GO:0043542	endothelial cell migration	61	0.51047	1.83748	0.00188679	0.00730753	0.00335143	280	tags=52%, list=22%, signal=43%	183/7057/26585/9353/5743/6781/8817/7474/7026/2260/7857/1960/5155/7424/2896/4856/2324/94/8742/7040/7010/3791/3164/2247/8829/7046/54567/10000/23129/8828/3162/9037
MF	GO:0048638	regulation of developmental growth	61	0.519858	1.87128	0.00188679	0.00730753	0.00335143	367	tags=54%, list=29%, signal=40%	3481/5950/1382/3897/10500/8482/10501/2335/2261/56920/7474/4035/2260/10409/9723/54910/8614/6387/51330/2247/8829/7046/5467/9037/57556/5967/3643/55558/6405/7869/10505/1906/659
MF	GO:0001936	regulation of endothelial cell proliferation	52	0.633654	2.21509	0.00189394	0.00730753	0.00335143	291	tags=67%, list=23%, signal=54%	10344/7057/4804/5365/6356/7474/654/7026/2260/187/5228/7857/1960/7432/5155/7424/8862/2324/94/8742/6387/7423/7010/3791/3164/2247/8829/7046/54567/10000/2321/8828/3162/9037/6347
MF	GO:0009914	hormone transport	62	0.469169	1.6904	0.00189394	0.00730753	0.00335143	216	tags=34%, list=17%, signal=30%	1113/6343/183/5950/3589/3624/3569/8431/4035/654/2850/2260/308/7432/8862/4828/353500/4856/8425/1908/133
MF	GO:0010632	regulation of epithelial cell migration	52	0.509348	1.78054	0.00189394	0.00730753	0.00335143	369	tags=65%, list=29%, signal=48%	183/7057/2252/9353/5743/6781/8817/7474/7026/2260/5155/7424/2896/2324/94/7042/7040/7010/3791/2247/8829/54567/10000/8828/3162/9037/6714/811/4070/2624/1906/5764/659/3725
MF	GO:0043062	extracellular structure organization	62	0.590629	2.12802	0.00189394	0.00730753	0.00335143	243	tags=56%, list=19%, signal=48%	7448/183/2006/1511/1286/7057/5156/3491/5360/10630/26585/948/5045/5154/3569/3915/1490/2335/2/4035/1282/8038/3384/2022/5155/649/50509/6382/7042/7040/6385/3791/2247/101/7046
MF	GO:0045766	positive regulation of angiogenesis	52	0.517355	1.80853	0.00189394	0.00730753	0.00335143	292	tags=58%, list=23%, signal=46%	7057/6271/5743/6356/8817/7075/7474/718/8038/187/5228/2022/7424/51129/2896/94/8742/3082/133/7423/7010/79924/3791/2247/8829/10000/2321/3162/9037/3553
MF	GO:0046879	hormone secretion	62	0.469169	1.6904	0.00189394	0.00730753	0.00335143	216	tags=34%, list=17%, signal=30%	1113/6343/183/5950/3589/3624/3569/8431/4035/654/2850/2260/308/7432/8862/4828/353500/4856/8425/1908/133
MF	GO:0060485	mesenchyme development	62	0.494378	1.78123	0.00189394	0.00730753	0.00335143	379	tags=66%, list=30%, signal=49%	10500/8482/10630/26585/5159/10501/3569/7043/2335/56920/7474/2260/1909/10409/2022/9723/54910/1910/4902/94/309/1908/7042/7040/3082/1601/8829/7046/8828/9037/57556/3553/6405/7869/10505/5595/1906/6091/659/23462/9839
MF	GO:0007178	transmembrane receptor protein serine/threonine kinase signaling pathway	57	0.672065	2.3821	0.00189753	0.00730753	0.00335143	312	tags=61%, list=25%, signal=48%	22943/4053/7057/64388/3491/3624/4054/2615/26585/4920/5045/11167/7043/4052/7474/654/135228/3303/2022/353500/4856/94/8425/10220/7042/7040/7431/1601/7046/91/93/4756/2353/3625/6714
MF	GO:1904018	positive regulation of vasculature development	57	0.51704	1.83262	0.00189753	0.00730753	0.00335143	292	tags=56%, list=23%, signal=45%	7057/80310/6271/5743/6356/8817/7075/7474/718/8038/187/5228/2022/5155/7424/51129/2896/94/8742/3082/133/7423/7010/79924/3791/2247/8829/10000/2321/3162/9037/3553
MF	GO:0014706	striated muscle tissue development	50	0.547964	1.89978	0.00190476	0.00730753	0.00335143	254	tags=38%, list=20%, signal=32%	22943/183/2006/5950/5156/26585/5159/5914/7474/7026/2260/2022/7042/7040/2247/5915/7046/54567/1901
MF	GO:0030900	forebrain development	50	0.551487	1.912	0.00190476	0.00730753	0.00335143	280	tags=46%, list=22%, signal=37%	6343/22943/1000/3624/8482/4854/9353/5914/558/6751/7474/4035/7026/2260/8013/5881/10395/6387/5915/8829/8828/4929/9037
MF	GO:0046883	regulation of hormone secretion	50	0.504132	1.74782	0.00190476	0.00730753	0.00335143	201	tags=36%, list=16%, signal=32%	1113/6343/183/5950/3589/3624/8431/4035/654/2850/2260/308/7432/8862/4828/353500/4856/1908
MF	GO:0050731	positive regulation of peptidyl-tyrosine phosphorylation	50	0.509104	1.76506	0.00190476	0.00730753	0.00335143	168	tags=34%, list=13%, signal=31%	7448/3481/9244/183/3589/2252/1489/26585/948/1437/3569/23529/2261/654/1440/5155/9021
MF	GO:0051346	negative regulation of hydrolase activity	50	0.575585	1.99555	0.00190476	0.00730753	0.00335143	212	tags=38%, list=17%, signal=33%	7448/183/51050/7057/4804/6590/5365/9353/5045/5743/2/718/135228/10406/3730/51129/5962/7042/3082
MF	GO:0003012	muscle system process	51	0.499831	1.73788	0.0019084	0.00730753	0.00335143	368	tags=53%, list=29%, signal=39%	1113/183/5020/3488/5743/6781/1490/1909/8013/1910/3757/309/1908/2149/7431/7423/7169/1674/3162/10203/3553/2852/140465/18/1906/5530/5566
MF	GO:0048762	mesenchymal cell differentiation	54	0.496004	1.74383	0.0019084	0.00730753	0.00335143	356	tags=63%, list=28%, signal=47%	10500/8482/10630/26585/10501/3569/7043/2335/56920/7474/2260/1909/2022/9723/54910/1910/4902/309/1908/7042/7040/3082/1601/8829/7046/8828/9037/57556/3553/6405/7869/10505/5595/1906
MF	GO:0019884	antigen processing and presentation of exogenous antigen	62	-0.477501	-1.82135	0.0021097	0.00761186	0.003491	284	tags=40%, list=22%, signal=33%	2207/3136/2209/5720/972/50856/1520/653361/3115/3134/1536/5696/3123/5721/3122/3112/3108/3117/6891/3113/3119/3109/3127/3111/6890
MF	GO:0050853	B cell receptor signaling pathway	60	-0.627638	-2.38418	0.00213675	0.00761186	0.003491	325	tags=67%, list=26%, signal=52%	596/28455/5293/3500/28395/3514/973/695/28410/4067/6850/3932/28457/28444/28434/28452/28468/3542/28442/5579/930/28392/28448/28424/28638/26228/3702/5788/640/3507/28526/28473/933/3495/28423/931/952/28426/28414/1493
MF	GO:0019882	antigen processing and presentation	73	-0.466532	-1.84169	0.00214592	0.00761186	0.003491	321	tags=44%, list=25%, signal=35%	30835/3832/51752/2207/3136/2209/5720/972/50856/1520/653361/3115/3134/1536/5696/3123/5721/3122/3112/6363/3108/3117/64167/6891/3113/3119/3109/3127/925/3111/6890/1236
MF	GO:0002478	antigen processing and presentation of exogenous peptide antigen	59	-0.491891	-1.86313	0.00215054	0.00761186	0.003491	284	tags=42%, list=22%, signal=34%	2207/3136/2209/5720/972/50856/1520/653361/3115/3134/1536/5696/3123/5721/3122/3112/3108/3117/6891/3113/3119/3109/3127/3111/6890
MF	GO:0006958	complement activation, classical pathway	72	-0.552099	-2.17426	0.00215054	0.00761186	0.003491	323	tags=69%, list=26%, signal=55%	3538/28822/28439/714/28912/3502/28420/28816/28455/28919/28815/3500/28395/3514/28778/713/28793/28823/28817/28881/28809/28410/28457/28444/28434/28452/28796/28468/28903/3542/28797/28442/28908/28392/28448/28940/28424/28638/28907/28776/28876/3507/28937/28526/28473/3495/28423/1380/28426/28414
MF	GO:0048002	antigen processing and presentation of peptide antigen	65	-0.480758	-1.85981	0.00215517	0.00761186	0.003491	321	tags=45%, list=25%, signal=35%	30835/3832/51752/2207/3136/2209/5720/972/50856/1520/653361/3115/3134/1536/5696/3123/5721/3122/3112/3108/3117/64167/6891/3113/3119/3109/3127/3111/6890
MF	GO:0002433	immune response-regulating cell surface receptor signaling pathway involved in phagocytosis	78	-0.489053	-1.955	0.0021645	0.00761186	0.003491	415	tags=56%, list=33%, signal=40%	3055/3538/2268/28822/28439/28912/3502/28420/28816/961/28919/28815/3500/28395/3514/28778/28793/2209/28823/28817/28881/28809/4067/6850/28457/28434/28452/28796/28903/3542/2214/28797/28442/28908/28392/919/28940/28424/5788/917/28907/28776/28876/28937
MF	GO:0002455	humoral immune response mediated by circulating immunoglobulin	78	-0.547362	-2.18809	0.0021645	0.00761186	0.003491	323	tags=56%, list=26%, signal=45%	28455/28919/28815/3500/28395/3514/28778/713/28793/28823/28817/28881/28809/28410/28457/28444/28434/28452/28796/28468/28903/3542/28797/28442/28908/28392/28448/28940/28424/28638/3119/5788/28907/28776/28876/3507/28937/28526/28473/3495/28423/1380/28426/28414
MF	GO:0038096	Fc-gamma receptor signaling pathway involved in phagocytosis	78	-0.489053	-1.955	0.0021645	0.00761186	0.003491	415	tags=56%, list=33%, signal=40%	3055/3538/2268/28822/28439/28912/3502/28420/28816/961/28919/28815/3500/28395/3514/28778/28793/2209/28823/28817/28881/28809/4067/6850/28457/28434/28452/28796/28903/3542/2214/28797/28442/28908/28392/919/28940/28424/5788/917/28907/28776/28876/28937
MF	GO:0050852	T cell receptor signaling pathway	70	-0.571886	-2.24593	0.0021645	0.00761186	0.003491	277	tags=46%, list=22%, signal=38%	10385/10892/3635/695/50943/79908/3932/5720/3937/3115/5696/3123/28589/5721/919/3122/7535/28755/940/3117/3113/915/3119/3702/916/5788/5588/3127/917/28664/1236/1493
MF	GO:0002377	immunoglobulin production	81	-0.504458	-2.02732	0.0021692	0.00761186	0.003491	303	tags=52%, list=24%, signal=42%	28919/28815/3514/28778/28793/28823/695/50943/28817/4683/28881/28809/9466/28891/28796/3575/28903/28826/28797/28908/28943/28814/10673/940/28940/959/3119/5788/28677/28900/28907/28664/28776/28876/28937/28775/28870/933/28774/28906/28781/28802
MF	GO:0072376	protein activation cascade	81	-0.432405	-1.73775	0.0021692	0.00761186	0.003491	323	tags=54%, list=26%, signal=43%	28455/28919/28815/3500/28395/3514/28778/713/28793/28823/28817/28881/28809/28410/28457/28444/28434/28452/28796/28468/28903/3542/28797/28442/28908/930/28392/2161/28448/28940/28424/28638/28907/28776/28876/3507/28937/28526/28473/3495/28423/1380/28426/28414
MF	GO:0038094	Fc-gamma receptor signaling pathway	79	-0.492373	-1.97358	0.00217865	0.00761186	0.003491	415	tags=57%, list=33%, signal=41%	3055/3538/2268/28822/28439/28912/3502/28420/28816/961/28919/28815/3500/28395/3514/2207/28778/28793/2209/28823/28817/28881/28809/4067/6850/28457/28434/28452/28796/28903/3542/2214/28797/28442/28908/28392/919/28940/28424/5788/917/28907/28776/28876/28937
MF	GO:0016064	immunoglobulin mediated immune response	100	-0.534656	-2.22867	0.00218341	0.00761186	0.003491	330	tags=56%, list=26%, signal=45%	7037/28455/28919/28815/3500/28395/3514/2207/28778/713/28793/3635/28823/695/50943/28817/4683/28881/28809/9466/28410/28457/28444/28434/28452/972/28796/28468/28903/3542/28797/28442/28908/930/28392/28448/940/28940/959/28424/28638/3119/5788/28907/28776/28876/3507/28937/51311/28526/28473/3495/28423/1380/28426/28414
MF	GO:0050871	positive regulation of B cell activation	66	-0.48711	-1.88692	0.00219298	0.00761186	0.003491	348	tags=58%, list=27%, signal=44%	3502/28420/1880/115650/7037/596/28455/3500/28395/3514/3635/695/28410/6850/28457/28444/28434/28452/972/28468/3542/28442/28392/3574/28448/10673/940/28424/28638/5788/3507/28526/28473/3495/28423/952/28426/28414
MF	GO:0002431	Fc receptor mediated stimulatory signaling pathway	82	-0.472738	-1.909	0.0021978	0.00761186	0.003491	415	tags=55%, list=33%, signal=39%	3055/3538/2268/28822/28439/28912/3502/28420/28816/961/28919/28815/3500/28395/3514/2207/28778/28793/2209/28823/28817/28881/28809/4067/6850/28457/28434/28452/28796/28903/3542/2214/28797/28442/28908/28392/919/28940/28424/5788/917/28907/28776/28876/28937
MF	GO:0050864	regulation of B cell activation	82	-0.495011	-1.99894	0.0021978	0.00761186	0.003491	372	tags=57%, list=29%, signal=43%	3502/472/28420/4332/1880/115650/7037/596/28455/3500/28395/3514/3635/695/50943/9466/28410/4067/6850/28457/28444/28434/28452/972/28468/3542/28442/930/28392/64092/3574/28448/10673/940/28424/28638/5788/3507/28526/28473/933/3495/28423/952/28426/28414/1493
MF	GO:0046651	lymphocyte proliferation	94	-0.431967	-1.78423	0.00221239	0.00761186	0.003491	277	tags=41%, list=22%, signal=35%	10385/973/10892/3635/695/50943/80380/942/4067/3070/6850/972/3575/4064/3115/930/3574/923/944/3594/6363/10673/7535/940/3559/3113/959/3659/3109/916/5788/5588/6352/933/1380/931/952/1493/3620
MF	GO:0051251	positive regulation of lymphocyte activation	147	-0.435218	-1.90855	0.00222222	0.00761186	0.003491	332	tags=46%, list=26%, signal=38%	961/8764/7037/596/28455/30835/920/3500/28395/3514/10385/10892/3635/695/50943/80380/1326/942/28410/4067/6850/3932/28457/28444/64581/28434/28452/972/28468/3575/1803/3542/28442/3115/28392/3134/3574/923/28448/3594/6363/10673/7535/940/3559/3113/959/28424/28638/3109/916/5788/5588/6352/3507/5133/28526/1236/28473/3495/29851/28423/55423/952/28426/28414/1493
MF	GO:0032943	mononuclear cell proliferation	95	-0.431768	-1.78838	0.00222717	0.00761186	0.003491	277	tags=41%, list=22%, signal=35%	10385/973/10892/3635/695/50943/80380/942/4067/3070/6850/972/3575/4064/3115/930/3574/923/944/3594/6363/10673/7535/940/3559/3113/959/3659/3109/916/5788/5588/6352/933/1380/931/952/1493/3620
MF	GO:0019724	B cell mediated immunity	101	-0.515664	-2.14785	0.00223214	0.00761186	0.003491	330	tags=55%, list=26%, signal=45%	7037/28455/28919/28815/3500/28395/3514/2207/28778/713/28793/3635/28823/695/50943/28817/4683/28881/28809/9466/28410/28457/28444/28434/28452/972/28796/28468/28903/3542/28797/28442/28908/930/28392/28448/940/28940/959/28424/28638/3119/5788/28907/28776/28876/3507/28937/51311/28526/28473/3495/28423/1380/28426/28414
MF	GO:0050851	antigen receptor-mediated signaling pathway	122	-0.607211	-2.58935	0.00223714	0.00761186	0.003491	326	tags=57%, list=26%, signal=46%	11118/596/28455/920/5293/3500/28395/3514/10385/973/10892/3635/695/50943/79908/28410/4067/6850/3932/28457/28444/28434/28452/5720/28468/3937/3542/28442/3115/5579/930/28392/28448/5696/3123/28589/5721/919/3122/7535/28755/940/3117/3113/915/28424/28638/3119/26228/3702/916/5788/5588/3127/640/917/28664/3507/28526/1236/28473/933/3495/28423/931/952/28426/28414/1493
MF	GO:0002449	lymphocyte mediated immunity	141	-0.483281	-2.10253	0.00224215	0.00761186	0.003491	341	tags=50%, list=27%, signal=41%	28816/3004/7037/11118/28455/28919/28815/3500/28395/3514/2207/28778/713/4277/3136/28793/10892/3635/28823/695/50943/28817/4683/28881/28809/9466/28410/28457/28444/28434/28452/972/28796/28468/3575/28903/3542/28797/28442/28908/930/28392/3134/28448/3594/940/28940/959/28424/28638/3119/5551/5788/925/28907/10225/28776/28876/3507/28937/51311/28526/28473/3495/28423/4068/1380/28426/3002/28414
MF	GO:0042110	T cell activation	144	-0.391146	-1.71091	0.00224719	0.00761186	0.003491	332	tags=40%, list=26%, signal=33%	961/8764/7037/596/30835/920/5293/2207/27240/10385/4277/10892/50943/80380/1326/942/4067/6850/3932/64581/972/50856/3575/1803/64919/3115/3574/923/944/3594/6363/10673/7535/940/3559/3113/959/915/3659/3109/3702/914/916/5788/5588/917/6352/925/3683/3111/201633/5133/1236/29851/55423/1493/3620
MF	GO:0006909	phagocytosis	143	-0.411263	-1.79622	0.00225734	0.00761186	0.003491	341	tags=42%, list=27%, signal=35%	28816/9938/961/28455/3689/28919/28815/3500/28395/3514/3601/2207/28778/28793/2209/28823/28817/28881/28809/28410/4067/6850/28457/28444/64581/28434/28452/28796/28468/28903/3542/2214/28797/28442/28908/146722/28392/28448/919/28940/3560/28424/28638/26228/5788/917/3683/28907/28776/28876/4233/3507/28937/28526/28473/3495/28423/55423/28426/28414
MF	GO:0042113	B cell activation	107	-0.495149	-2.071	0.00226244	0.00761186	0.003491	372	tags=58%, list=29%, signal=45%	3502/472/28420/4332/1880/115650/7037/596/28455/2185/5293/3500/28395/3514/973/10892/3635/684/695/50943/4683/9466/28410/4067/6850/28457/28444/3676/28434/28452/972/28468/3575/29760/3542/4064/28442/5579/930/28392/64092/3574/28448/10673/7535/940/959/28424/28638/5788/3507/28526/28473/933/3495/28423/1380/931/952/28426/28414/1493
MF	GO:0002460	adaptive immune response based on somatic recombination of immune receptors built from immunoglobulin superfamily domains	150	-0.474006	-2.07823	0.00226757	0.00761186	0.003491	344	tags=49%, list=27%, signal=41%	115650/28816/3004/7037/11118/28455/920/28919/28815/3500/28395/3514/2207/28778/713/4277/3136/28793/10892/3635/28823/695/50943/28817/4683/28881/28809/9466/28410/28457/28444/28434/28452/972/28796/28468/3575/28903/3542/28797/28442/28908/930/28392/3134/10068/28448/3594/6363/10673/940/28940/959/28424/28638/3119/5551/5788/5588/925/28907/28776/28876/3507/28937/51311/28526/28473/3495/28423/1380/28426/1056…
MF	GO:0098542	defense response to other organism	158	-0.368786	-1.61968	0.00226757	0.00761186	0.003491	325	tags=38%, list=26%, signal=32%	8764/596/28455/51284/920/8638/3500/28395/3514/2207/23586/4277/684/9466/28410/64135/2634/6850/28457/28444/64581/28434/28452/2635/7098/8519/28468/3542/28442/28392/60489/28448/944/6772/10346/3594/3559/330/3659/28424/28638/1755/5551/5788/3507/51311/28526/10578/28473/3495/28423/4843/4321/5320/28426/10563/9447/28414/4283/3627
MF	GO:0002696	positive regulation of leukocyte activation	161	-0.410467	-1.80794	0.00229358	0.00766538	0.00351555	332	tags=45%, list=26%, signal=38%	961/8764/7037/596/28455/30835/3689/920/3500/28395/3514/2207/10385/10892/3635/695/50943/80380/1326/942/28410/4067/6850/3932/28457/28444/64581/6348/28434/28452/972/28468/3575/1803/3542/28442/3115/28392/3134/3574/923/28448/3594/6363/10673/7535/940/3559/3113/959/28424/28638/3109/26228/914/916/5788/5588/6352/3507/5133/28526/1236/28473/3495/29851/28423/55423/952/28426/28414/1493
MF	GO:0051249	regulation of lymphocyte activation	176	-0.440675	-1.96592	0.00232558	0.0077253	0.00354303	332	tags=44%, list=26%, signal=38%	961/8764/7037/596/28455/30835/920/3500/28395/3514/27240/10385/10892/3635/695/50943/80380/1326/942/9466/28410/4067/6850/3932/28457/28444/64581/28434/28452/972/28468/3575/1803/3542/28442/3115/930/28392/3134/64092/3574/923/28448/944/3594/6363/10673/7535/940/3559/3113/959/3659/28424/28638/3109/914/916/5788/5588/6352/3111/201633/3507/5133/28526/1236/28473/933/3495/29851/28423/55423/952/28426/28414/149…
MF	GO:0002694	regulation of leukocyte activation	201	-0.404105	-1.84087	0.00234192	0.0077253	0.00354303	332	tags=42%, list=26%, signal=37%	961/8764/7037/596/28455/30835/3689/920/3500/28395/3514/2207/27240/10385/10892/3635/695/50943/80380/1326/942/9466/28410/4067/6850/3932/28457/28444/64581/6348/28434/28452/972/28468/3575/1803/3542/28442/3115/146722/930/28392/3134/64092/3574/923/28448/944/3594/6376/8832/6363/10673/7535/940/3559/3113/959/3659/28424/28638/3109/26228/914/916/5788/5588/6352/3111/201633/3507/5133/28526/1236/28473/933/3495…
MF	GO:0050867	positive regulation of cell activation	167	-0.391595	-1.73217	0.00234192	0.0077253	0.00354303	332	tags=44%, list=26%, signal=38%	961/8764/7037/5341/596/28455/30835/3689/920/3500/28395/3514/2207/10385/10892/3635/695/50943/80380/1326/942/28410/4067/6850/3932/28457/28444/64581/6348/28434/28452/972/28468/3575/1803/3542/28442/3115/28392/3134/3574/923/28448/3594/6363/10673/7535/940/3559/3113/959/28424/28638/3109/26228/914/916/5788/5588/6352/3717/3507/5133/28526/1236/28473/3495/29851/28423/55423/952/28426/28414/1493
MF	GO:0002768	immune response-regulating cell surface receptor signaling pathway	198	-0.518376	-2.3517	0.00236407	0.00774973	0.00355423	326	tags=47%, list=26%, signal=42%	11118/596/28455/30835/920/28919/28815/5293/3500/28395/3514/2207/28778/10385/4277/973/28793/2209/10892/3635/28823/695/50943/28817/79908/28881/28809/28410/4067/6850/3932/28457/28444/28434/28452/5720/28796/50856/28468/3937/28903/1240/3542/2214/28797/28442/3115/28908/5579/930/28392/28448/5696/3123/28589/5721/919/3122/7535/28755/940/28940/3117/3113/915/28424/28638/3119/26228/3702/916/5788/5588/3127/64…
MF	GO:0050865	regulation of cell activation	213	-0.366126	-1.67764	0.00236967	0.00774973	0.00355423	332	tags=41%, list=26%, signal=36%	961/8764/7037/5341/596/28455/30835/3689/920/3500/28395/3514/2207/27240/10385/10892/3635/695/50943/80380/1326/942/9466/28410/4067/6850/3932/28457/28444/64581/6348/28434/28452/972/28468/3575/1803/3542/28442/3115/146722/930/28392/3134/64092/3574/923/28448/944/3594/6376/8832/6363/10673/7535/940/3559/3113/959/3659/28424/28638/3109/26228/914/916/5788/5588/6352/3717/3111/201633/3507/5133/28526/1236/2847…
MF	GO:0002429	immune response-activating cell surface receptor signaling pathway	188	-0.550559	-2.47738	0.00238095	0.00775336	0.0035559	326	tags=50%, list=26%, signal=44%	11118/596/28455/30835/920/28919/28815/5293/3500/28395/3514/2207/28778/10385/4277/973/28793/2209/10892/3635/28823/695/50943/28817/79908/28881/28809/28410/4067/6850/3932/28457/28444/28434/28452/5720/28796/50856/28468/3937/28903/1240/3542/2214/28797/28442/3115/28908/5579/930/28392/28448/5696/3123/28589/5721/919/3122/7535/28755/940/28940/3117/3113/915/28424/28638/3119/26228/3702/916/5788/5588/3127/64…
MF	GO:0046649	lymphocyte activation	230	-0.455081	-2.10723	0.00239808	0.00777591	0.00356624	332	tags=44%, list=26%, signal=40%	961/8764/7037/596/28455/30835/3689/2185/920/5293/3500/28395/3514/2207/27240/10385/4277/973/10892/3635/684/695/50943/80380/1326/4683/942/9466/28410/4067/3070/6850/3932/28457/28444/3676/64581/28434/28452/972/50856/28468/3575/29760/1803/3542/4064/64919/28442/3115/5579/930/28392/3134/64092/3574/923/28448/944/3594/6363/10320/10673/7535/940/3559/3113/959/915/3659/28424/28638/3109/5551/3702/914/916/5788…
MF	GO:0002757	immune response-activating signal transduction	239	-0.483777	-2.2406	0.00246305	0.00795274	0.00364734	326	tags=44%, list=26%, signal=41%	11118/596/28455/30835/51284/3689/920/28919/28815/5293/3500/28395/3514/2207/28778/23586/10385/4277/973/28793/2209/10892/3635/28823/695/50943/28817/79908/28881/28809/28410/64135/4067/6850/3932/28457/28444/64581/28434/28452/5720/7098/28796/50856/28468/3937/28903/1520/1240/3542/2214/28797/28442/3115/28908/5579/146722/930/28392/28448/5696/3123/28589/5721/919/3122/7535/28755/940/28940/3117/330/3113/915…
MF	GO:0002253	activation of immune response	252	-0.437249	-2.03244	0.00251256	0.00807837	0.00370496	326	tags=43%, list=26%, signal=40%	11118/596/28455/30835/51284/3689/920/28919/28815/5293/3500/28395/3514/2207/28778/23586/713/10385/4277/973/28793/2209/10892/3635/28823/695/50943/28817/79908/28881/28809/28410/64135/4067/6850/3932/28457/28444/64581/28434/28452/5720/7098/28796/50856/28468/3937/28903/1520/1240/3542/2214/28797/28442/3115/28908/5579/146722/930/28392/28448/5696/3123/28589/5721/919/3122/7535/28755/940/28940/3117/330/3113…
MF	GO:0002764	immune response-regulating signaling pathway	250	-0.458502	-2.12626	0.00255754	0.00817509	0.00374932	326	tags=42%, list=26%, signal=39%	11118/596/28455/30835/51284/3689/920/28919/28815/5293/3500/28395/3514/2207/28778/23586/10385/4277/973/28793/2209/10892/3635/28823/695/50943/28817/79908/28881/28809/28410/64135/4067/6850/3932/28457/28444/64581/28434/28452/5720/7098/28796/50856/28468/3937/28903/1520/1240/3542/2214/28797/28442/3115/28908/5579/146722/930/28392/28448/5696/3123/28589/5721/919/3122/7535/28755/940/28940/3117/330/3113/915…
MF	GO:0002250	adaptive immune response	257	-0.636643	-2.95883	0.0025641	0.00817509	0.00374932	344	tags=61%, list=27%, signal=55%	115650/28816/54941/3004/8764/7037/11118/28455/30835/2185/920/28919/51752/28815/5293/3500/28395/3514/2207/27240/28778/713/4277/3136/973/28793/10892/3635/28823/695/50943/80380/28817/4683/79908/28881/942/28809/9466/28410/4067/6850/28457/28444/28891/28434/28452/972/28796/50856/28468/3575/28903/1520/28583/28567/3542/28826/28674/28797/28662/28442/3115/28908/5579/930/28392/3134/64092/8792/10068/28943/28…
MF	GO:0050778	positive regulation of immune response	305	-0.400776	-1.9088	0.00258398	0.00819126	0.00375673	332	tags=41%, list=26%, signal=40%	961/8764/7037/11118/596/28455/30835/51284/3689/920/28919/28815/5293/3500/28395/3514/2207/28778/23586/713/10385/4277/3136/973/28793/2209/10892/3635/28823/695/50943/28817/79908/28881/942/28809/9466/28410/64135/4067/6850/3932/28457/28444/64581/28434/28452/5720/972/7098/28796/50856/28468/3937/28903/1520/1240/3542/2214/28797/28442/3115/28908/5579/146722/930/28392/3134/28448/5696/3123/28589/5721/3594/9…
MF	GO:0045321	leukocyte activation	344	-0.327244	-1.57209	0.00259067	0.00819126	0.00375673	277	tags=31%, list=22%, signal=33%	10385/4277/3136/973/10892/3635/684/695/50943/80380/1326/4683/942/9466/28410/4067/3070/84329/3459/6850/3932/28457/28444/3676/64581/6348/28434/28452/972/7098/50856/28468/3937/64386/3575/3101/1520/29760/1803/3542/4064/64919/28442/3115/5579/146722/930/28392/3134/64092/3574/1536/923/28448/944/963/3594/6376/8832/6363/10320/10673/7535/940/3559/6402/3113/959/915/3659/28424/28638/3109/26228/5551/3702/914/…
MF	GO:0043207	response to external biotic stimulus	268	-0.323594	-1.51405	0.00263158	0.00825211	0.00378464	271	tags=29%, list=21%, signal=29%	4360/10892/684/695/50943/80380/942/9466/28410/64135/4067/3459/2634/6850/28457/28444/6355/64581/6348/28434/28452/2635/7098/8519/28468/1233/3542/4064/28442/28392/60489/8792/923/28448/944/6772/6367/10346/6374/3594/6376/1234/6351/6363/3559/330/3659/28424/28638/26228/1755/5551/5788/6352/3717/10225/3507/51311/28526/10578/1236/28473/3001/3495/28423/4843/4321/931/2263/5320/28426/10563/9447/28414/4283/362…
MF	GO:0051707	response to other organism	268	-0.323594	-1.51405	0.00263158	0.00825211	0.00378464	271	tags=29%, list=21%, signal=29%	4360/10892/684/695/50943/80380/942/9466/28410/64135/4067/3459/2634/6850/28457/28444/6355/64581/6348/28434/28452/2635/7098/8519/28468/1233/3542/4064/28442/28392/60489/8792/923/28448/944/6772/6367/10346/6374/3594/6376/1234/6351/6363/3559/330/3659/28424/28638/26228/1755/5551/5788/6352/3717/10225/3507/51311/28526/10578/1236/28473/3001/3495/28423/4843/4321/931/2263/5320/28426/10563/9447/28414/4283/362…
MF	GO:0009607	response to biotic stimulus	273	-0.318518	-1.4954	0.00265957	0.00826016	0.00378833	271	tags=29%, list=21%, signal=29%	4360/10892/684/695/50943/80380/942/9466/28410/64135/4067/3459/2634/6850/28457/28444/6355/64581/6348/28434/28452/2635/7098/8519/28468/1233/3542/4064/28442/28392/60489/8792/923/28448/944/6772/6367/10346/6374/3594/6376/1234/6351/6363/3559/330/3659/28424/28638/26228/1755/5551/5788/6352/3717/10225/3507/51311/28526/10578/1236/28473/3001/3495/28423/4843/4321/931/2263/5320/28426/10563/9447/28414/4283/362…
MF	GO:0045087	innate immune response	280	-0.327593	-1.53969	0.00265957	0.00826016	0.00378833	323	tags=35%, list=26%, signal=33%	28455/30835/51284/3689/6285/8638/51752/5293/3500/28395/3514/2207/23586/713/4277/3136/2209/4360/10892/684/695/28410/64135/4067/3459/2634/6850/28457/28444/6355/64581/6348/28434/28452/5720/2635/7098/50856/8519/28468/1520/6369/653361/3542/4064/28442/3115/6349/146722/28392/3134/2161/60489/1536/923/28448/5696/3123/6772/6367/10346/5721/3594/3122/6376/8832/6351/6363/3117/330/6846/3113/3659/28424/28638/31…
MF	GO:0050776	regulation of immune response	361	-0.413733	-1.99272	0.00266667	0.00826016	0.00378833	332	tags=40%, list=26%, signal=41%	961/8764/7037/11118/596/28455/30835/51284/3689/920/28919/51752/28815/5293/3500/28395/3514/2207/28778/23586/713/10385/4277/3136/973/28793/2209/10892/3635/684/28823/695/50943/28817/79908/28881/942/28809/9466/28410/64135/4067/3459/6850/10870/3932/28457/28444/3676/64581/28434/28452/5720/972/7098/28796/50856/8519/28468/3937/3575/28903/1520/1240/3542/2214/28797/28442/3115/28908/5579/146722/930/28392/31…
MF	GO:0001775	cell activation	377	-0.290331	-1.39867	0.00271739	0.00838321	0.00384476	277	tags=28%, list=22%, signal=32%	10385/4277/3136/973/10892/3635/684/695/50943/80380/1326/4683/942/9466/28410/4067/3070/84329/3459/6850/3932/28457/28444/3676/64581/6348/28434/28452/972/7098/50856/28468/3937/64386/3575/3101/1520/29760/1803/3542/4064/64919/28442/3115/5579/146722/930/28392/3134/64092/3574/1536/923/28448/944/963/3594/6376/8832/6363/10320/10673/7535/940/3559/6402/3113/959/915/3659/28424/28638/3109/26228/5551/3702/914/…
MF	GO:0002684	positive regulation of immune system process	398	-0.35512	-1.72467	0.00277778	0.00853495	0.00391436	284	tags=33%, list=22%, signal=37%	2207/28778/23586/713/10385/4277/3136/973/28793/2209/10892/3635/28823/695/50943/80380/1326/28817/79908/28881/942/28809/9466/28410/64135/4067/6850/3932/28457/28444/3676/6355/64581/6348/28434/28452/5720/972/7098/28796/4254/50856/28468/3937/3575/28903/1520/6369/1240/1803/3542/2214/28797/28442/3115/28908/5579/146722/930/28392/3134/3574/923/28448/5696/3123/28589/6772/5721/3594/919/3122/8832/6351/6363/1…
MF	GO:0006952	defense response	485	-0.292548	-1.44462	0.00289017	0.00884463	0.00405638	284	tags=29%, list=22%, signal=37%	2207/28778/23586/713/4277/3136/28793/2209/4360/10892/80709/684/28823/695/50943/28817/28881/28809/9466/28410/64135/4067/3459/2634/6850/28457/28444/6355/64581/6348/28434/28452/5720/2635/972/7098/2833/28796/50856/8519/28468/64386/28903/1520/6369/29760/1240/1803/1233/653361/3542/4064/28797/28442/3115/6349/28908/146722/930/28392/3134/2161/60489/27035/8792/1536/923/28448/5696/3123/944/6772/6367/10346/5…
MF	GO:0002682	regulation of immune system process	472	-0.349458	-1.71929	0.00290698	0.00886047	0.00406365	284	tags=32%, list=22%, signal=40%	2207/27240/28778/23586/713/10385/4277/3136/973/28793/2209/10892/3635/684/28823/695/50943/80380/1326/28817/79908/28881/942/28809/9466/28410/64135/4067/3459/6850/10870/3932/28457/28444/3676/6355/64581/6348/28434/28452/5720/972/7098/2833/28796/4254/50856/8519/28468/3937/3575/28903/1520/6369/1240/1803/3542/2214/28797/28442/3115/28908/5579/146722/930/28392/3134/60489/64092/3574/923/28448/5696/3123/944…
MF	GO:0043412	macromolecule modification	437	0.330823	1.55464	0.00308642	0.00933909	0.00428316	237	tags=24%, list=19%, signal=29%	7448/2167/3481/6368/9244/22943/10344/1000/183/4586/1511/3589/9500/5624/57007/7057/2252/5156/3491/1489/3624/9945/8482/80310/26585/3488/948/5159/6383/4920/1437/25759/9353/5743/5154/5914/558/11167/3569/23529/6356/8817/2242/4881/7043/3915/2162/7075/1490/1050/2335/2261/4052/56034/7474/4035/718/654/135228/3956/7026/3303/2260/187/5228/284340/7857/2022/1440/54910/5155/9021/1910/7424/4902/146433/90865/103…
MF	GO:0051173	positive regulation of nitrogen compound metabolic process	431	0.304459	1.42954	0.00309598	0.00933909	0.00428316	243	tags=24%, list=19%, signal=29%	7448/3481/6368/9244/22943/10344/1000/183/2535/3589/9500/57007/7057/4804/2252/5156/3491/1489/3624/8482/7025/80310/26585/4854/948/5159/4776/4920/1437/25759/5045/5743/5154/5914/3569/23529/6356/8817/7043/1490/1050/2335/2261/5196/56034/7474/4035/718/654/84433/7026/3303/2354/2260/187/5228/284340/8013/1960/7432/2022/1440/54910/5155/9021/1910/7424/146433/8862/90865/10395/27303/353500/2896/3198/2324/94/14…
MF	GO:0010604	positive regulation of macromolecule metabolic process	447	0.309819	1.45933	0.00310078	0.00933909	0.00428316	279	tags=27%, list=22%, signal=33%	7448/3481/6368/9244/22943/10344/1000/183/2535/3589/9500/57007/7057/4804/2252/5156/3491/1489/3624/8482/7025/80310/2615/26585/4854/948/5159/4776/4920/1437/25759/5045/5743/5154/5914/3569/23529/6356/8817/7043/8431/1490/1050/2335/2261/5196/56034/7474/4035/718/654/84433/7026/3303/2354/2260/187/5228/284340/8013/1960/7432/2022/6401/1440/54910/5155/9021/1910/7424/146433/8862/90865/10395/27303/353500/2896/…
MF	GO:0048870	cell motility	364	0.316185	1.46884	0.00323625	0.00967066	0.00443523	280	tags=31%, list=22%, signal=34%	7448/1113/6750/6368/10344/1000/183/347/57007/7057/5328/2252/5156/3897/3491/10500/5360/8482/1672/80310/10630/26585/3488/5159/5365/6383/4920/7056/10501/9353/5743/5154/6781/558/3569/6356/9547/8817/2242/3915/7075/1490/3554/2335/5196/56920/56034/7474/4035/7026/2260/5228/284340/308/7857/8013/1960/5881/2022/6401/9723/54910/5155/1910/7424/4902/90865/10395/6403/683/2896/4856/2324/94/8742/5962/6382/309/190…
MF	GO:0051674	localization of cell	364	0.316185	1.46884	0.00323625	0.00967066	0.00443523	280	tags=31%, list=22%, signal=34%	7448/1113/6750/6368/10344/1000/183/347/57007/7057/5328/2252/5156/3897/3491/10500/5360/8482/1672/80310/10630/26585/3488/5159/5365/6383/4920/7056/10501/9353/5743/5154/6781/558/3569/6356/9547/8817/2242/3915/7075/1490/3554/2335/5196/56920/56034/7474/4035/7026/2260/5228/284340/308/7857/8013/1960/5881/2022/6401/9723/54910/5155/1910/7424/4902/90865/10395/6403/683/2896/4856/2324/94/8742/5962/6382/309/190…
MF	GO:1902531	regulation of intracellular signal transduction	335	0.320796	1.47906	0.00329489	0.00980745	0.00449796	253	tags=25%, list=20%, signal=28%	6343/3481/6368/9244/22943/10344/1000/183/3589/9500/57007/3135/7057/2057/2252/5156/3491/1489/3624/8482/80310/3488/948/5159/4920/1437/25759/9353/5743/5154/558/3569/23529/6356/8817/4881/7043/1490/2335/2/2261/56034/7474/4035/654/84433/3956/3303/2260/187/284340/5881/2022/2770/1440/54910/5155/9021/10395/6403/683/353500/4856/2324/5962/10220/1908/7042/2149/58528/7040/6387/3082/6284/7010/6464/3791/2247/88…
MF	GO:0010648	negative regulation of cell communication	216	0.337023	1.47531	0.0034188	0.00984782	0.00451648	252	tags=25%, list=20%, signal=25%	1113/22943/1000/183/347/92747/3589/57007/3135/7057/64388/3624/6586/26585/3488/4854/4776/4920/1437/9353/5743/3569/7043/4052/5196/7474/4035/135228/3303/187/308/7857/2770/9021/8862/4828/10395/27303/353500/4856/5739/81792/7042/7040/6387/3082/133/1601/6004/8829/8772/7046/25959/54567/3976
MF	GO:0023057	negative regulation of signaling	216	0.337023	1.47531	0.0034188	0.00984782	0.00451648	252	tags=25%, list=20%, signal=25%	1113/22943/1000/183/347/92747/3589/57007/3135/7057/64388/3624/6586/26585/3488/4854/4776/4920/1437/9353/5743/3569/7043/4052/5196/7474/4035/135228/3303/187/308/7857/2770/9021/8862/4828/10395/27303/353500/4856/5739/81792/7042/7040/6387/3082/133/1601/6004/8829/8772/7046/25959/54567/3976
MF	GO:0006935	chemotaxis	188	0.346965	1.50273	0.00343643	0.00984782	0.00451648	327	tags=41%, list=26%, signal=36%	1113/6368/10344/57007/7057/5328/6036/2252/5156/3897/3491/6586/10500/8482/1672/80310/26585/5159/5365/10501/9353/5154/3569/6356/9547/8817/2242/5196/56920/7474/4035/123920/2260/5228/284340/7857/8013/1960/9723/54910/5155/1910/7424/4902/3730/683/4856/1908/7042/7040/6387/3082/7423/6464/3791/3164/2247/8829/101/1901/2321/23129/3680/8828/84818/9037/57556/6347/3553/6280/4756/112616/6714/3269/57402/55558/64…
MF	GO:0042330	taxis	188	0.346965	1.50273	0.00343643	0.00984782	0.00451648	327	tags=41%, list=26%, signal=36%	1113/6368/10344/57007/7057/5328/6036/2252/5156/3897/3491/6586/10500/8482/1672/80310/26585/5159/5365/10501/9353/5154/3569/6356/9547/8817/2242/5196/56920/7474/4035/123920/2260/5228/284340/7857/8013/1960/9723/54910/5155/1910/7424/4902/3730/683/4856/1908/7042/7040/6387/3082/7423/6464/3791/3164/2247/8829/101/1901/2321/23129/3680/8828/84818/9037/57556/6347/3553/6280/4756/112616/6714/3269/57402/55558/64…
MF	GO:0043408	regulation of MAPK cascade	153	0.381135	1.60977	0.00352734	0.00984782	0.00451648	243	tags=32%, list=19%, signal=29%	3481/6368/22943/10344/1000/3589/9500/57007/7057/5156/3491/3624/8482/80310/948/5159/4920/25759/5154/3569/6356/8817/7043/1490/2335/2261/56034/7474/4035/654/2260/284340/54910/5155/353500/2324/10220/1908/7042/2149/7040/3082/7010/6464/3791/2247/8829/101/7046
MF	GO:0006887	exocytosis	156	0.379044	1.60254	0.00353357	0.00984782	0.00451648	217	tags=24%, list=17%, signal=22%	1113/5004/3481/5005/1511/3310/7057/5328/6036/6590/948/978/5154/2242/7043/2162/2335/2/5196/718/135228/3303/308/8013/1508/5155/7424/6403/683/2896/6382/7042/7040/6385/3082/6284/7423
MF	GO:0045892	negative regulation of transcription, DNA-templated	108	0.391048	1.55949	0.00357143	0.00984782	0.00451648	386	tags=48%, list=30%, signal=37%	2167/3481/22943/9500/7025/4854/6271/948/4776/1437/5914/8431/1050/7474/654/7026/3303/2354/2260/8013/10409/5155/23466/1910/7040/7068/6464/1601/5915/25959/3727/54567/6097/604/4929/5467/93/2063/2908/6714/7376/811/8440/7292/2624/1906/3725/23462/602/9839/6256/860
MF	GO:0009890	negative regulation of biosynthetic process	143	0.371127	1.54849	0.00357782	0.00984782	0.00451648	386	tags=45%, list=30%, signal=36%	2167/3481/22943/9500/3624/7025/3488/4854/6271/948/4776/1437/5154/5914/3569/8431/1050/5196/7474/654/7026/3303/2354/2260/8013/10409/5155/23466/1910/94/7040/7068/6464/1601/5915/25959/3727/54567/5167/6097/604/3953/4929/5467/93/2063/2908/3625/6714/7376/2852/811/8440/10447/7292/2624/1906/6282/659/3725/23462/602/9839/6256/860
MF	GO:0010243	response to organonitrogen compound	149	0.390656	1.63575	0.00357782	0.00984782	0.00451648	369	tags=40%, list=29%, signal=32%	6750/3481/183/4804/2170/5156/5020/80310/3488/948/7056/9353/5743/6781/3569/1490/56034/4035/1282/2354/308/8013/2770/9021/1910/6382/8614/58528/7040/6387/7431/133/7010/6464/3164/8772/3727/5167/4929/19/3553/5967/2353/3625/6714/3643/3269/2852/975/5618/53905/18/5595/115/1906/51035/5530/5764/5566/3725
MF	GO:0009611	response to wounding	142	0.394975	1.64472	0.00359066	0.00984782	0.00451648	243	tags=30%, list=19%, signal=27%	7448/347/5624/7057/5328/2252/5156/3491/10630/948/5159/7056/5154/558/3569/7043/2162/1490/2335/2/5196/7474/4035/135228/3956/308/5155/6403/2896/4856/94/6382/309/7042/2149/7040/6385/133/51330/2247/8829/7046
MF	GO:0032870	cellular response to hormone stimulus	122	0.3945	1.61091	0.0036036	0.00984782	0.00451648	369	tags=41%, list=29%, signal=32%	6750/3481/183/3624/6586/7025/9353/6781/5914/8431/6751/7026/2354/5228/308/8013/1508/9021/5962/7040/7068/6464/1601/3164/5915/5732/25959/3727/5167/6097/3953/4929/5467/3553/2063/2908/5967/2353/3625/6714/3643/7376/2852/811/5618/7292/115/1906/5566/3725
MF	GO:0042060	wound healing	122	0.382148	1.56047	0.0036036	0.00984782	0.00451648	210	tags=26%, list=17%, signal=24%	7448/347/5624/7057/5328/5156/3491/10630/948/5159/7056/5154/558/3569/7043/2162/2335/2/5196/7474/135228/308/5155/6403/4856/94/6382/309/7042/2149/7040/6385
MF	GO:0018108	peptidyl-tyrosine phosphorylation	99	0.426297	1.67539	0.00362319	0.00984782	0.00451648	237	tags=35%, list=19%, signal=31%	7448/3481/9244/183/3589/2252/5156/1489/80310/26585/948/5159/4920/1437/5154/558/3569/23529/2242/7075/2261/56034/654/2260/1440/5155/9021/683/2324/7040/3082/7010/6464/3791/8829
MF	GO:0018212	peptidyl-tyrosine modification	99	0.426297	1.67539	0.00362319	0.00984782	0.00451648	237	tags=35%, list=19%, signal=31%	7448/3481/9244/183/3589/2252/5156/1489/80310/26585/948/5159/4920/1437/5154/558/3569/23529/2242/7075/2261/56034/654/2260/1440/5155/9021/683/2324/7040/3082/7010/6464/3791/8829
MF	GO:0007420	brain development	87	0.468113	1.7872	0.00362976	0.00984782	0.00451648	280	tags=36%, list=22%, signal=30%	6343/22943/1000/347/2057/3624/8482/4854/6271/9353/5914/558/6751/7474/4035/1282/7026/2260/8013/10409/5881/54910/10395/6387/5915/8829/10000/1901/8828/4929/9037
MF	GO:0044703	multi-organism reproductive process	88	0.433338	1.65399	0.00364299	0.00984782	0.00451648	368	tags=53%, list=29%, signal=41%	183/2057/5020/3624/1672/3488/7056/5743/6781/5914/558/7043/5744/6751/7026/2354/10406/5228/1508/7432/1910/148327/8614/7040/133/7068/7046/3976/5266/604/91/3953/5467/3553/2353/3625/6714/811/5618/1364/18/5595/1906/3845/5764/659/5566
MF	GO:0048812	neuron projection morphogenesis	88	0.460919	1.75927	0.00364299	0.00984782	0.00451648	367	tags=49%, list=29%, signal=37%	1000/1382/4804/3897/6586/10500/8482/5365/4776/6383/10501/9353/2335/56920/7474/4035/8013/9723/54910/4902/3730/6387/6464/51330/8829/23129/8828/4929/9037/57556/4756/5967/6714/55558/6405/5361/7869/10505/5595/6091/5530/5764/659
MF	GO:0048858	cell projection morphogenesis	90	0.463549	1.77531	0.00364964	0.00984782	0.00451648	367	tags=49%, list=29%, signal=37%	1000/1382/4804/3897/6586/10500/8482/10630/5365/4776/6383/10501/9353/2335/56920/7474/4035/8013/9723/54910/4902/3730/6387/6464/51330/8829/23129/8828/4929/9037/57556/4756/5967/6714/55558/6405/5361/7869/10505/5595/6091/5530/5764/659
MF	GO:0050878	regulation of body fluid levels	90	0.456122	1.74687	0.00364964	0.00984782	0.00451648	185	tags=28%, list=15%, signal=26%	7448/6343/5624/7057/5328/5156/5020/10630/948/7056/5154/558/3569/4881/2162/2/5196/187/360/308/7432/5155/1910/8862/6403
MF	GO:0032990	cell part morphogenesis	91	0.461974	1.77008	0.00365631	0.00984782	0.00451648	367	tags=48%, list=29%, signal=37%	1000/1382/4804/3897/6586/10500/8482/10630/5365/4776/6383/10501/9353/2335/56920/7474/4035/8013/9723/54910/4902/3730/6387/6464/51330/8829/23129/8828/4929/9037/57556/4756/5967/6714/55558/6405/5361/7869/10505/5595/6091/5530/5764/659
MF	GO:0048545	response to steroid hormone	85	0.45658	1.73578	0.003663	0.00984782	0.00451648	337	tags=46%, list=27%, signal=36%	6750/7057/5020/6586/7025/9353/5743/6781/5914/3569/7043/8431/1490/654/7026/2354/8013/2022/6382/7042/7040/133/7068/1601/3164/5915/5732/25959/6097/4929/5467/2063/2908/2353/6714/7376/2852/811/1364
MF	GO:0048667	cell morphogenesis involved in neuron differentiation	86	0.463803	1.76282	0.003663	0.00984782	0.00451648	367	tags=49%, list=29%, signal=37%	1000/1382/4804/3897/6586/10500/8482/5365/4776/6383/10501/9353/2335/56920/7474/4035/8013/9723/54910/4902/3730/6387/6464/51330/8829/23129/8828/4929/9037/57556/4756/6714/55558/6405/5361/7869/10505/5595/6091/5530/5764/659
MF	GO:0032102	negative regulation of response to external stimulus	89	0.453912	1.73379	0.00366972	0.00984782	0.00451648	357	tags=49%, list=28%, signal=38%	7448/347/5624/7057/5328/5156/10500/8482/26585/7056/10501/9353/5154/56920/7474/135228/284340/308/9723/54910/5155/9021/2896/4856/4345/3082/7010/2247/8829/25959/5467/9037/57556/10203/6347/29937/55558/6405/2852/7869/10505/18/1906/6091
MF	GO:0043410	positive regulation of MAPK cascade	130	0.385857	1.58298	0.00366972	0.00984782	0.00451648	243	tags=33%, list=19%, signal=30%	3481/6368/22943/10344/1000/3589/9500/57007/7057/5156/8482/80310/948/5159/4920/25759/5154/3569/6356/8817/7043/1490/2261/56034/7474/4035/2260/284340/54910/5155/2324/1908/7042/2149/7040/3082/7010/6464/3791/2247/8829/101/7046
MF	GO:0120039	plasma membrane bounded cell projection morphogenesis	89	0.468299	1.78874	0.00366972	0.00984782	0.00451648	367	tags=49%, list=29%, signal=38%	1000/1382/4804/3897/6586/10500/8482/10630/5365/4776/6383/10501/9353/2335/56920/7474/4035/8013/9723/54910/4902/3730/6387/6464/51330/8829/23129/8828/4929/9037/57556/4756/5967/6714/55558/6405/5361/7869/10505/5595/6091/5530/5764/659
MF	GO:0002009	morphogenesis of an epithelium	100	0.425006	1.66464	0.00367647	0.00984782	0.00451648	252	tags=37%, list=20%, signal=32%	22943/183/2535/9500/2252/3491/10630/3488/4776/4920/9353/5154/5914/6356/7474/1282/2260/1909/5228/2022/9723/54910/9021/7424/10395/94/81792/7042/7040/6385/3082/133/1601/2247/8829/54567/3976
MF	GO:0030029	actin filament-based process	100	0.41431	1.62274	0.00367647	0.00984782	0.00451648	280	tags=37%, list=22%, signal=31%	10344/2006/2252/5156/10630/5159/9353/5154/6781/6356/2242/7043/1490/4035/5881/6401/9723/1440/10395/3757/683/5962/7040/6385/6387/7431/7010/6464/8829/1466/7046/1901/7169/1674/9294/604/9037
MF	GO:0007409	axonogenesis	80	0.448876	1.6963	0.00368324	0.00984782	0.00451648	357	tags=46%, list=28%, signal=35%	1000/1382/4804/3897/6586/10500/8482/5365/10501/9353/2335/56920/7474/4035/8013/9723/54910/4902/3730/6387/6464/51330/8829/23129/8828/4929/9037/57556/4756/6714/55558/6405/5361/7869/10505/5595/6091
MF	GO:0051051	negative regulation of transport	79	0.436678	1.65039	0.00368324	0.00984782	0.00451648	209	tags=29%, list=17%, signal=26%	1113/6343/347/3589/7057/5020/3624/2615/948/5743/6781/2335/3303/308/7432/4828/90865/3757/353500/4856/4345/2149/7040
MF	GO:0010558	negative regulation of macromolecule biosynthetic process	132	0.372294	1.52993	0.00371058	0.00988622	0.00453409	386	tags=46%, list=30%, signal=36%	2167/3481/22943/9500/3624/7025/3488/4854/6271/948/4776/1437/5914/3569/8431/1050/5196/7474/654/7026/3303/2354/2260/8013/10409/5155/23466/1910/94/7040/7068/6464/1601/5915/25959/3727/54567/5167/6097/604/4929/5467/93/2063/2908/3625/6714/7376/811/8440/7292/2624/1906/6282/659/3725/23462/602/9839/6256/860
MF	GO:0099536	synaptic signaling	56	0.499206	1.76926	0.00374532	0.00994402	0.00456059	159	tags=23%, list=13%, signal=21%	6750/6343/22943/1000/183/5020/4776/4920/5743/5914/1960/5881/2770
MF	GO:0019216	regulation of lipid metabolic process	77	0.451405	1.69039	0.0037594	0.00994674	0.00456184	333	tags=42%, list=26%, signal=33%	6343/183/347/2170/5156/3491/948/5159/5743/5154/2261/718/654/8013/5155/9021/51129/7040/133/7010/2247/2321/6097/5467/19/4047/3553/23682/6714/7376/2852/975
MF	GO:0099537	trans-synaptic signaling	55	0.501559	1.77062	0.00377358	0.00994973	0.00456321	159	tags=24%, list=13%, signal=22%	6750/6343/22943/1000/183/5020/4776/4920/5743/5914/1960/5881/2770
MF	GO:0051098	regulation of binding	57	0.475694	1.68607	0.00379507	0.00997186	0.00457336	279	tags=35%, list=22%, signal=29%	7448/6368/22943/64388/6590/948/4776/5914/7474/4035/1440/5155/7040/1601/8829/7046/3976/23129/340061/3162
MF	GO:0010324	membrane invagination	57	-0.449264	-1.69866	0.00421053	0.0109877	0.00503927	336	tags=49%, list=27%, signal=38%	9938/28455/3689/3500/28395/3514/2207/2209/28410/28457/28444/28434/28452/28468/3542/28442/28392/28448/28424/28638/26228/3507/28526/28473/3495/28423/28426/28414
MF	GO:0099024	plasma membrane invagination	57	-0.449264	-1.69866	0.00421053	0.0109877	0.00503927	336	tags=49%, list=27%, signal=38%	9938/28455/3689/3500/28395/3514/2207/2209/28410/28457/28444/28434/28452/28468/3542/28442/28392/28448/28424/28638/26228/3507/28526/28473/3495/28423/28426/28414
MF	GO:0006911	phagocytosis, engulfment	56	-0.450517	-1.68609	0.0042735	0.0110762	0.00507985	336	tags=50%, list=27%, signal=38%	9938/28455/3689/3500/28395/3514/2207/2209/28410/28457/28444/28434/28452/28468/3542/28442/28392/28448/28424/28638/26228/3507/28526/28473/3495/28423/28426/28414
MF	GO:0008037	cell recognition	56	-0.522908	-1.95702	0.0042735	0.0110762	0.00507985	323	tags=54%, list=26%, signal=42%	28455/30835/3500/28395/3514/28410/84329/28457/28444/64581/28434/28452/28468/3542/28442/28392/923/28448/6363/28424/28638/5551/3507/28526/1236/28473/3495/28423/28426/28414
MF	GO:0006956	complement activation	79	-0.439271	-1.76073	0.0043573	0.0111793	0.00512714	323	tags=54%, list=26%, signal=43%	28455/28919/28815/3500/28395/3514/28778/713/28793/28823/28817/28881/28809/28410/28457/28444/28434/28452/28796/28468/28903/3542/28797/28442/28908/930/28392/28448/28940/28424/28638/28907/28776/28876/3507/28937/28526/28473/3495/28423/1380/28426/28414
MF	GO:0034341	response to interferon-gamma	79	-0.428595	-1.71794	0.0043573	0.0111793	0.00512714	275	tags=46%, list=22%, signal=38%	3136/2209/4360/684/3459/2634/6355/6348/2635/7098/8519/6369/3115/6349/3134/3123/6772/6367/10346/3594/3122/6376/6351/6363/3117/6846/3113/3659/3119/3127/6352/3717/6362/4261/4843/10537
MF	GO:0050670	regulation of lymphocyte proliferation	80	-0.399363	-1.59974	0.0043573	0.0111793	0.00512714	366	tags=50%, list=29%, signal=38%	472/4332/1880/115650/8764/7037/596/30835/920/10385/3635/695/50943/80380/942/4067/6850/972/3115/3574/923/944/3594/6363/10673/7535/940/3559/3113/959/3659/3109/916/5788/5588/6352/933/952/1493/3620
MF	GO:0050863	regulation of T cell activation	109	-0.397302	-1.66772	0.00447427	0.0114282	0.00524129	283	tags=37%, list=22%, signal=31%	27240/10385/10892/50943/80380/1326/942/4067/6850/3932/972/3575/1803/3115/3574/923/944/3594/6363/10673/7535/940/3559/3113/959/3659/3109/914/916/5788/5588/6352/3111/201633/5133/1236/29851/55423/1493/3620
MF	GO:0070661	leukocyte proliferation	106	-0.415483	-1.73424	0.0044843	0.0114282	0.00524129	277	tags=41%, list=22%, signal=35%	10385/973/10892/3635/684/695/50943/80380/942/4067/3070/6850/6355/972/4254/3575/4064/3115/930/3574/923/944/3594/6376/6363/10673/7535/940/3559/3113/959/3659/3109/916/5788/5588/6352/933/1380/931/952/1493/3620
MF	GO:0006959	humoral immune response	124	-0.403162	-1.72138	0.00451467	0.0114673	0.0052592	303	tags=47%, list=24%, signal=39%	28815/3500/28395/3514/28778/713/28793/28823/28817/28881/28809/28410/28457/28444/28434/28452/28796/28468/28903/29760/3542/28797/28442/28908/930/28392/3574/28448/6374/940/28940/28424/28638/3119/1755/5788/28907/28776/28876/3507/5133/28937/28526/10578/1236/28473/3495/28423/4068/1380/931/5320/28426/10563/28414/4283/3627/6373
MF	GO:0031325	positive regulation of cellular metabolic process	445	0.298608	1.40789	0.00460829	0.0116454	0.00534091	243	tags=23%, list=19%, signal=29%	7448/3481/6368/9244/22943/10344/1000/183/2535/3589/9500/57007/7057/4804/2252/2170/5156/3491/1489/3624/8482/7025/80310/26585/4854/948/5159/4776/4920/1437/25759/5045/5743/5154/5914/3569/23529/6356/8817/7043/1490/1050/2335/2261/5196/56034/7474/4035/718/654/84433/7026/3303/2354/2260/187/5228/284340/8013/1960/2022/6401/1440/54910/5155/9021/1910/7424/146433/8862/90865/10395/27303/353500/2896/3198/2324/…
MF	GO:0051246	regulation of protein metabolic process	434	0.290453	1.36377	0.00461538	0.0116454	0.00534091	243	tags=24%, list=19%, signal=29%	7448/2167/3481/6368/9244/22943/10344/1000/183/347/3589/9500/57007/51050/7057/4804/2252/5156/3491/6590/1489/3624/733/8482/80310/26585/3488/948/5159/4920/1437/25759/9353/5045/5743/5154/5914/3569/23529/6356/8817/7043/1490/1050/2335/2/2261/56034/7474/4035/718/654/135228/84433/7026/3303/2260/187/10406/5228/284340/7432/2022/1440/54910/5155/3503/9021/1910/7424/3730/146433/90865/10395/27303/683/353500/28…
MF	GO:1901700	response to oxygen-containing compound	280	0.327366	1.48789	0.00479233	0.012052	0.00552737	250	tags=27%, list=20%, signal=28%	6750/3481/22943/183/5731/347/5950/1511/7057/4804/2170/5156/5020/6590/3624/6586/80310/3488/948/5159/4776/7056/1437/9353/5743/6781/5914/558/3569/2242/7043/8431/7075/1490/6751/5196/56034/7474/81035/4035/1282/654/3956/7026/2850/2354/360/308/8013/2770/6401/1440/5155/9021/1910/6403/5739/6382/8614/7042/2149/58528/7040/6387/3082/7431/133/7010/6464/3164/5915/8772/5732/7046/25959/3727
MF	GO:0016477	cell migration	352	0.307793	1.42721	0.00483092	0.0121091	0.00555355	280	tags=31%, list=22%, signal=34%	7448/1113/6750/6368/10344/1000/183/347/57007/7057/5328/2252/5156/3897/3491/10500/8482/80310/10630/26585/3488/5159/5365/6383/4920/7056/10501/9353/5743/5154/6781/558/3569/6356/9547/8817/3915/7075/1490/3554/2335/5196/56920/56034/7474/4035/7026/2260/5228/284340/7857/8013/1960/5881/2022/6401/9723/54910/5155/1910/7424/4902/90865/10395/6403/683/2896/4856/2324/94/8742/5962/6382/309/1908/81792/4345/7042/2…
MF	GO:0048585	negative regulation of response to stimulus	278	0.328596	1.48854	0.00487013	0.0121673	0.00558027	376	tags=40%, list=30%, signal=36%	7448/22943/1000/183/347/92747/5624/57007/3135/7057/64388/5328/5156/6586/10500/8482/26585/3488/4854/4776/4920/7056/1437/10501/9353/5743/5154/3569/7043/2/4052/5196/56920/7474/4035/135228/3303/187/284340/308/7857/8013/9723/54910/5155/9021/8862/90865/10395/27303/2896/4856/5739/81792/4345/7042/7040/6387/3082/133/7010/1601/6004/2247/8829/8772/7046/25959/54567/3976/10000/5167/9294/604/4929/5467/3162/903…
MF	GO:0002252	immune effector process	344	-0.280512	-1.34759	0.00518135	0.0129026	0.00591747	349	tags=35%, list=28%, signal=35%	9535/1880/100049587/28816/54941/3004/961/8764/7037/11118/596/28455/51284/3689/2185/28919/8638/28815/5293/3500/28395/3514/2207/28778/23586/713/4277/3136/28793/2209/10892/3635/684/28823/695/50943/28817/4683/28881/942/28809/9466/28410/64135/4067/84329/6850/28457/28444/6348/28434/28452/2635/972/7098/28796/8519/28468/64386/3575/28903/3101/1520/3542/2214/4064/28797/28442/28908/930/28392/3134/60489/1536…
MF	GO:0051253	negative regulation of RNA metabolic process	115	0.381585	1.54768	0.00531915	0.0132026	0.00605506	386	tags=47%, list=30%, signal=36%	2167/3481/22943/9500/7025/4854/6271/948/4776/1437/5914/8431/1050/7474/654/7026/3303/2354/2260/8013/10409/7432/5155/23466/1910/7040/7068/6464/1601/5915/25959/3727/54567/6097/604/4929/5467/93/2063/2908/6714/7376/811/8440/7292/2624/1906/5530/3725/23462/602/9839/6256/860
MF	GO:0044255	cellular lipid metabolic process	95	0.425988	1.65263	0.00542495	0.0133764	0.00613478	294	tags=36%, list=23%, signal=30%	2167/183/5948/347/5950/1382/5947/2170/5156/3491/948/5159/6383/5743/5154/2261/4035/718/8013/5155/9021/6382/7040/6385/8706/7010/2247/5742/1381/2321/5467/4047/3553/23682
MF	GO:0032970	regulation of actin filament-based process	67	0.460619	1.69788	0.00543478	0.0133764	0.00613478	254	tags=39%, list=20%, signal=33%	10344/2006/5156/10630/5159/9353/5154/6781/6356/2242/7043/1490/4035/5881/9723/1440/10395/683/5962/7040/6385/6387/7010/8829/7046/1901
MF	GO:0048732	gland development	68	0.438444	1.61774	0.00544465	0.0133764	0.00613478	382	tags=53%, list=30%, signal=39%	7448/3481/2252/5156/3488/5154/5914/6356/7043/1050/7474/2260/8862/7042/7040/3082/7068/5915/8829/8772/7046/23129/3162/5967/6714/3643/5361/5618/5595/2624/6091/3845/5764/3725/8600/6256
MF	GO:0061564	axon development	90	0.438587	1.67971	0.00547445	0.0133764	0.00613478	369	tags=47%, list=29%, signal=36%	1000/347/1382/4804/3897/6586/10500/8482/5365/10501/9353/2335/56920/7474/4035/8013/9723/54910/4902/3730/2896/6387/6464/51330/8829/23129/8828/4929/9037/57556/4756/6714/55558/6405/5361/7869/10505/5595/6091/5764/659/3725
MF	GO:0031327	negative regulation of cellular biosynthetic process	137	0.369694	1.52919	0.00548446	0.0133764	0.00613478	386	tags=46%, list=30%, signal=36%	2167/3481/22943/9500/3624/7025/3488/4854/6271/948/4776/1437/5154/5914/3569/8431/1050/7474/654/7026/3303/2354/2260/8013/10409/5155/23466/1910/94/7040/7068/6464/1601/5915/25959/3727/54567/5167/6097/604/3953/4929/5467/93/2063/2908/3625/6714/7376/811/8440/10447/7292/2624/1906/6282/659/3725/23462/602/9839/6256/860
MF	GO:0023061	signal release	66	0.45316	1.66007	0.00549451	0.0133764	0.00613478	216	tags=32%, list=17%, signal=28%	1113/6343/183/5950/3589/3624/3569/8431/4035/654/2850/2260/308/7432/8862/4828/353500/4856/8425/1908/133
MF	GO:0070997	neuron death	74	0.45415	1.69719	0.00554529	0.013457	0.00617176	241	tags=28%, list=19%, signal=24%	1113/9244/22943/4804/4776/1271/558/23529/7043/7474/4035/8013/1440/2896/4345/7042/2149/7068/8829/8772/101
MF	GO:0031589	cell-substrate adhesion	71	0.444938	1.6411	0.00556586	0.0134641	0.00617499	237	tags=38%, list=19%, signal=33%	7448/347/7057/5328/3897/3491/10630/948/558/3915/1490/2335/4035/3956/5881/9723/10395/50509/683/94/81792/6385/7010/51330/3791/4585/8829
MF	GO:0031346	positive regulation of cell projection organization	59	0.458083	1.63879	0.00558659	0.0134715	0.00617838	327	tags=44%, list=26%, signal=34%	183/1382/4804/3897/8482/5365/9353/2242/7043/2335/7474/4035/2260/2896/6387/3082/51330/8829/7046/23129/9037/6280/5967/6714/55558/5361
MF	GO:0042692	muscle cell differentiation	58	0.459402	1.63777	0.00566038	0.0135635	0.00622061	238	tags=36%, list=19%, signal=31%	3481/22943/1000/183/5156/26585/3488/5159/4776/5914/8038/2022/54910/5155/1910/4856/6382/7040/133/5915/1466
MF	GO:0060562	epithelial tube morphogenesis	55	0.445974	1.57439	0.00566038	0.0135635	0.00622061	263	tags=45%, list=21%, signal=38%	183/2535/9500/4776/9353/5914/6356/7474/1282/1909/5228/2022/9723/54910/10395/94/81792/7042/7040/6385/133/2247/8829/54567/23129
MF	GO:0009896	positive regulation of catabolic process	50	0.455023	1.57756	0.00571429	0.0136071	0.0062406	372	tags=44%, list=29%, signal=32%	6343/5045/3569/1050/7474/4035/3303/7432/90865/8742/5962/1601/3791/101/340061/3162/3553/3643/975/5595/8517/3304
MF	GO:0051402	neuron apoptotic process	50	0.459745	1.59393	0.00571429	0.0136071	0.0062406	291	tags=38%, list=23%, signal=30%	9244/4804/4776/1271/558/23529/7043/4035/8013/2896/7042/2149/7068/8829/8772/101/4929/3162/6347
MF	GO:0032944	regulation of mononuclear cell proliferation	81	-0.3991	-1.60391	0.00650759	0.0153716	0.00704982	366	tags=49%, list=29%, signal=38%	472/4332/1880/115650/8764/7037/596/30835/920/10385/3635/695/50943/80380/942/4067/6850/972/3115/3574/923/944/3594/6363/10673/7535/940/3559/3113/959/3659/3109/916/5788/5588/6352/933/952/1493/3620
MF	GO:0071346	cellular response to interferon-gamma	74	-0.413415	-1.62959	0.00650759	0.0153716	0.00704982	275	tags=45%, list=22%, signal=37%	3136/2209/4360/3459/2634/6355/6348/2635/7098/6369/3115/6349/3134/3123/6772/6367/10346/3594/3122/6376/6351/6363/3117/6846/3113/3659/3119/3127/6352/3717/6362/4261/4843
MF	GO:0051607	defense response to virus	69	-0.422391	-1.64887	0.00653595	0.0153716	0.00704982	339	tags=38%, list=27%, signal=29%	54941/596/51284/8638/23586/4277/684/64135/2635/7098/8519/60489/6772/10346/3594/3559/330/3659/1755/5551/5788/51311/4321/9447/4283/3627
MF	GO:1902533	positive regulation of intracellular signal transduction	257	0.320589	1.43991	0.00653595	0.0153716	0.00704982	243	tags=25%, list=19%, signal=25%	6343/3481/6368/9244/22943/10344/1000/183/3589/9500/57007/7057/2057/2252/5156/1489/8482/80310/3488/948/5159/4920/1437/25759/5154/558/3569/23529/6356/8817/4881/7043/1490/2261/56034/7474/4035/84433/3956/3303/2260/284340/2022/1440/54910/5155/9021/6403/2324/1908/7042/2149/58528/7040/3082/6284/7010/6464/3791/2247/8829/8772/101/7046
MF	GO:0009615	response to virus	93	-0.397427	-1.63918	0.00657895	0.0153778	0.00705267	281	tags=31%, list=22%, signal=26%	23586/4277/684/50943/64135/3459/6355/2635/7098/8519/60489/6772/6367/10346/3594/6351/6363/3559/330/3659/1755/5551/5788/6352/51311/4321/9447/4283/3627
MF	GO:0070663	regulation of leukocyte proliferation	86	-0.394916	-1.61597	0.00657895	0.0153778	0.00705267	277	tags=50%, list=22%, signal=42%	472/4332/1880/115650/8764/7037/596/30835/920/10385/3635/684/695/50943/80380/942/4067/6850/6355/972/4254/3115/3574/923/944/3594/6363/10673/7535/940/3559/3113/959/3659/3109/916/5788/5588/6352/933/952/1493/3620
MF	GO:0038095	Fc-epsilon receptor signaling pathway	94	-0.410408	-1.69518	0.00663717	0.0154664	0.00709332	314	tags=39%, list=25%, signal=32%	28919/28815/28395/3514/2207/28778/28793/10892/28823/695/28817/28881/28809/4067/6850/28457/28434/28452/5720/28796/3937/28903/3542/28797/28442/28908/28392/5696/5721/28940/28424/3702/5588/28907/28776/28876/28937
MF	GO:0038093	Fc receptor signaling pathway	118	-0.390615	-1.65381	0.00672646	0.0156267	0.00716683	314	tags=45%, list=25%, signal=37%	3538/2268/28822/28439/28912/1147/3502/28420/28816/961/28919/28815/3500/28395/3514/2207/28778/28793/2209/10892/28823/695/28817/28881/28809/4067/6850/28457/28434/28452/5720/28796/3937/28903/3542/2214/28797/28442/28908/28392/5696/5721/919/28940/28424/3702/5788/5588/917/28907/28776/28876/28937
MF	GO:1901698	response to nitrogen compound	165	0.351531	1.49592	0.00704225	0.0162995	0.00747537	369	tags=38%, list=29%, signal=31%	6750/3481/183/4804/2170/5156/5020/80310/3488/948/7056/9353/5743/6781/3569/1490/56034/81035/4035/1282/2354/308/8013/2770/9021/1910/6382/8614/58528/7040/6387/7431/133/7010/6464/3164/8772/3727/5167/4929/340061/19/3553/5967/2353/3625/6714/3643/3269/2852/975/5618/7292/53905/18/5595/115/1906/51035/5530/5764/5566/3725
MF	GO:0002520	immune system development	207	-0.3041	-1.38887	0.00705882	0.0162995	0.00747537	277	tags=29%, list=22%, signal=27%	10385/973/10892/3635/695/50943/4683/942/9466/4067/6850/3932/3676/6348/5720/972/7098/157570/4254/3575/29760/1233/64919/4050/5579/930/3574/8792/5696/944/6772/5721/3594/6363/10320/7535/940/3559/959/4609/915/3659/3702/914/916/5788/5588/917/925/3717/3111/5133/1236/29851/1380/931/10537/2263/1493/3620
MF	GO:0045596	negative regulation of cell differentiation	125	0.367893	1.50331	0.00716846	0.0164529	0.00754575	366	tags=48%, list=29%, signal=38%	22943/3135/4804/3624/10500/8482/7025/4054/26585/3488/4854/4776/10501/9353/5914/3569/6356/9547/5744/5196/56920/7474/4035/3956/9723/54910/5155/1910/4856/94/10220/81792/7042/7040/7431/7068/5915/8829/7046/5167/604/5467/9037/57556/19/3553/7376/55558/6405/2852/811/4070/7869/7292/10505/2624/1522/3845/5530/5764
MF	GO:0045934	negative regulation of nucleobase-containing compound metabolic process	125	0.368006	1.50378	0.00716846	0.0164529	0.00754575	386	tags=47%, list=30%, signal=36%	2167/3481/22943/9500/7025/4854/6271/948/4776/1437/978/5914/8431/1050/7474/654/7026/3303/2354/2260/8013/10409/7432/5155/23466/1910/94/7040/7068/6464/1601/5915/25959/3727/54567/6097/604/4929/5467/93/2063/2908/6714/7376/2852/811/8440/7292/2624/1906/6282/5530/659/3725/23462/602/9839/6256/860
MF	GO:0002443	leukocyte mediated immunity	246	-0.292252	-1.35785	0.0074813	0.0171194	0.0078514	361	tags=38%, list=29%, signal=34%	28420/4332/51816/719/9535/100049587/28816/3004/961/7037/11118/28455/3689/28919/28815/5293/3500/28395/3514/2207/28778/23586/713/4277/3136/28793/10892/3635/684/28823/695/50943/28817/4683/28881/28809/9466/28410/4067/84329/6850/28457/28444/6348/28434/28452/972/7098/28796/28468/64386/3575/28903/3101/1520/3542/28797/28442/28908/930/28392/3134/1536/28448/963/3594/8832/940/28940/6402/959/28424/28638/3119…
MF	GO:0007610	behavior	54	0.446731	1.5706	0.00763359	0.0174156	0.00798724	369	tags=52%, list=29%, signal=38%	22943/183/7057/5020/4776/1437/1271/5743/6356/8013/7432/8862/3198/6387/7068/79924/4311/8772/3953/4929/2353/3643/3269/5730/18/3845/5764/3725
MF	GO:0035556	intracellular signal transduction	454	0.281561	1.32877	0.00765697	0.0174167	0.00798779	243	tags=22%, list=19%, signal=28%	1113/6343/3481/6368/9244/22943/10344/1000/183/5731/4586/3589/9500/57007/3135/7057/4804/2057/2252/5156/3491/1489/3624/8482/1672/80310/10630/3488/6271/948/5159/4776/4920/1437/25759/9353/5743/5154/558/3569/23529/6356/8817/4881/7043/5744/1490/2335/2/2261/5196/56034/7474/4035/654/84433/3956/3303/2260/187/284340/7857/7432/5881/2022/2770/6401/1440/54910/5155/9021/1910/4902/10395/6403/683/353500/4856/232…
MF	GO:0010628	positive regulation of gene expression	259	0.315141	1.41518	0.00821018	0.0186195	0.00853941	278	tags=28%, list=22%, signal=28%	3481/22943/183/2535/3589/9500/7057/4804/2252/3491/3624/7025/2615/26585/4854/948/4776/4920/1437/5914/3569/7043/8431/1490/1050/2335/5196/7474/718/654/7026/3303/2354/8013/1960/7432/2022/1440/5155/146433/8862/90865/27303/3198/94/148327/5962/7042/2149/7040/3082/7431/7068/6464/1601/79924/3164/6925/2247/5915/8772/101/7046/3727/54567/3976/1901/23129/6097/91/4929/5467/340061
MF	GO:0033993	response to lipid	196	0.327993	1.42831	0.00859107	0.0194255	0.00890905	250	tags=30%, list=20%, signal=29%	6750/22943/183/5731/5950/1511/7057/2170/5020/6590/3624/6586/7025/948/5159/4776/7056/1437/9353/5743/6781/5914/558/3569/2242/7043/8431/7075/1490/6751/5196/7474/654/7026/2354/360/8013/2022/2770/6401/1440/1910/6403/5739/6382/8614/7042/2149/7040/7431/133/7068/1601/3164/5915/5732/7046/25959/3727
MF	GO:0022407	regulation of cell-cell adhesion	127	-0.349408	-1.49786	0.00892857	0.0200142	0.00917904	277	tags=32%, list=22%, signal=28%	10385/10892/80709/50943/80380/1326/942/4067/6850/3932/3676/972/3575/1803/3115/3574/923/3594/6376/6363/10673/7535/940/3559/3113/959/3659/3109/916/5788/5588/6352/3717/201633/5133/1236/29851/55423/10563/1493/3620
MF	GO:1903037	regulation of leukocyte cell-cell adhesion	109	-0.367195	-1.54134	0.00894855	0.0200142	0.00917904	277	tags=34%, list=22%, signal=29%	10385/10892/50943/80380/1326/942/4067/6850/3932/3676/972/3575/1803/3115/3574/923/3594/6363/10673/7535/940/3559/3113/959/3659/3109/916/5788/5588/6352/201633/5133/1236/29851/55423/1493/3620
MF	GO:0007159	leukocyte cell-cell adhesion	118	-0.355073	-1.50333	0.00896861	0.0200142	0.00917904	332	tags=39%, list=26%, signal=32%	961/8764/7037/30835/3689/920/10507/10385/10892/50943/80380/1326/942/4067/6850/3932/3676/972/3575/1803/3115/3574/923/3594/6363/10673/7535/940/3559/6402/3113/959/3659/3109/916/5788/5588/6352/3683/201633/5133/1236/29851/55423/1493/3620
MF	GO:0002440	production of molecular mediator of immune response	119	-0.35577	-1.51037	0.00900901	0.0200142	0.00917904	284	tags=39%, list=22%, signal=34%	2207/28778/23586/28793/10892/684/28823/695/50943/28817/4683/28881/28809/9466/28891/972/7098/28796/3575/28903/28826/28797/28908/3134/28943/28814/10673/940/28940/959/3119/5788/28677/28900/28907/10225/28664/28776/28876/28937/28775/28870/933/28774/28906/28781/28802
MF	GO:1902679	negative regulation of RNA biosynthetic process	110	0.379378	1.51328	0.00900901	0.0200142	0.00917904	386	tags=47%, list=30%, signal=36%	2167/3481/22943/9500/7025/4854/6271/948/4776/1437/5914/8431/1050/7474/654/7026/3303/2354/2260/8013/10409/5155/23466/1910/7040/7068/6464/1601/5915/25959/3727/54567/6097/604/4929/5467/93/2063/2908/6714/7376/811/8440/7292/2624/1906/3725/23462/602/9839/6256/860
MF	GO:1903507	negative regulation of nucleic acid-templated transcription	110	0.379378	1.51328	0.00900901	0.0200142	0.00917904	386	tags=47%, list=30%, signal=36%	2167/3481/22943/9500/7025/4854/6271/948/4776/1437/5914/8431/1050/7474/654/7026/3303/2354/2260/8013/10409/5155/23466/1910/7040/7068/6464/1601/5915/25959/3727/54567/6097/604/4929/5467/93/2063/2908/6714/7376/811/8440/7292/2624/1906/3725/23462/602/9839/6256/860
MF	GO:0097435	supramolecular fiber organization	86	0.419467	1.59431	0.00915751	0.0202849	0.00930322	259	tags=34%, list=20%, signal=29%	10344/2006/4053/5156/26585/948/5159/9353/6356/2242/7043/1490/3303/5881/1440/10395/50509/5962/7042/6385/6387/7431/50810/8829/1466/7046/1901/7169/1674
MF	GO:0032956	regulation of actin cytoskeleton organization	65	0.437775	1.59582	0.00929368	0.0205269	0.00941419	254	tags=37%, list=20%, signal=31%	10344/2006/5156/5159/9353/5154/6356/2242/7043/1490/4035/5881/9723/1440/10395/683/5962/7040/6385/6387/7010/8829/7046/1901
MF	GO:0009617	response to bacterium	186	-0.307942	-1.38446	0.00945626	0.0207951	0.0095372	253	tags=27%, list=20%, signal=26%	942/9466/28410/4067/2634/6850/28457/28444/6348/28434/28452/7098/28468/1233/3542/4064/28442/28392/8792/923/28448/944/6374/6376/1234/28424/28638/26228/1755/6352/3717/10225/3507/28526/10578/1236/28473/3001/3495/28423/4843/931/2263/5320/28426/10563/28414/4283/3627/6373/3620
MF	GO:0007160	cell-matrix adhesion	52	0.442139	1.5456	0.0094697	0.0207951	0.0095372	237	tags=38%, list=19%, signal=33%	7448/347/7057/5328/3897/948/1490/2335/4035/9723/10395/50509/683/94/81792/6385/7010/3791/4585/8829
MF	GO:0070665	positive regulation of leukocyte proliferation	58	-0.414961	-1.5712	0.0105932	0.0231955	0.0106381	348	tags=53%, list=27%, signal=41%	1880/115650/7037/596/30835/920/684/50943/80380/942/4067/6850/972/4254/3115/3574/923/3594/6363/10673/7535/940/3559/3113/959/3109/916/5788/5588/6352/952
MF	GO:0051129	negative regulation of cellular component organization	95	0.381009	1.47813	0.0108499	0.0236895	0.0108646	254	tags=31%, list=20%, signal=26%	22943/347/7057/4804/10500/8482/7025/5365/4776/10501/9353/56920/7474/4035/654/3956/3303/9723/54910/10395/94/5962/7040/3082/7431/50810/8829/3976/1901
MF	GO:0050870	positive regulation of T cell activation	92	-0.366429	-1.50922	0.0109649	0.0238722	0.0109484	277	tags=36%, list=22%, signal=30%	10385/10892/50943/80380/1326/942/4067/6850/3932/972/3575/1803/3115/3574/923/3594/6363/10673/7535/940/3559/3113/959/3109/916/5788/5588/6352/5133/1236/29851/55423/1493
MF	GO:0030098	lymphocyte differentiation	97	-0.37261	-1.54696	0.0110132	0.0239029	0.0109625	284	tags=39%, list=22%, signal=33%	2207/10385/973/10892/3635/695/50943/942/6850/3932/3676/972/3575/29760/64919/930/3574/944/3594/6363/10320/7535/940/3559/959/915/3659/3702/914/916/5788/917/925/3111/1236/1380/931/1493
MF	GO:0007596	blood coagulation	70	0.423406	1.55892	0.0111111	0.0239029	0.0109625	185	tags=24%, list=15%, signal=22%	7448/5624/7057/5328/5156/10630/948/7056/5154/558/3569/2162/2/5196/308/5155/6403
MF	GO:0050817	coagulation	70	0.423406	1.55892	0.0111111	0.0239029	0.0109625	185	tags=24%, list=15%, signal=22%	7448/5624/7057/5328/5156/10630/948/7056/5154/558/3569/2162/2/5196/308/5155/6403
MF	GO:0051493	regulation of cytoskeleton organization	78	0.420193	1.58165	0.0111111	0.0239029	0.0109625	254	tags=35%, list=20%, signal=29%	10344/2006/5156/5159/9353/5154/6356/2242/7043/1490/4035/3303/5881/2770/9723/1440/10395/683/5962/7040/6385/6387/7010/50810/8829/7046/1901
MF	GO:0022409	positive regulation of cell-cell adhesion	102	-0.3551	-1.47861	0.0111359	0.0239029	0.0109625	332	tags=41%, list=26%, signal=33%	961/8764/7037/30835/3689/920/10385/10892/50943/80380/1326/942/4067/6850/3932/3676/972/3575/1803/3115/3574/923/3594/6376/6363/10673/7535/940/3559/3113/959/3109/916/5788/5588/6352/5133/1236/29851/55423/10563/1493
MF	GO:0061024	membrane organization	124	-0.345729	-1.47616	0.0112867	0.0241586	0.0110798	336	tags=34%, list=27%, signal=28%	9938/7037/596/28455/3689/920/3500/28395/3514/2207/2209/28410/28457/28444/28434/28452/28468/3575/3542/28442/5579/28392/27035/28448/1234/6891/915/28424/28638/26228/914/5788/917/3507/28526/6890/28473/3495/28423/28426/3002/28414
MF	GO:0051050	positive regulation of transport	189	0.325593	1.41271	0.0120275	0.0256721	0.0117739	211	tags=25%, list=17%, signal=24%	7448/5004/6343/1000/183/5005/5950/2170/5020/3624/5360/26585/6271/948/5159/5743/6781/558/3569/4881/7043/8431/7474/4035/718/654/2850/2260/187/8013/7432/6401/5155/1910/7424/8862/4828/90865/3757/5962/6382/1908/7042/2149/7040/6385/6387
MF	GO:0060548	negative regulation of cell death	181	0.329079	1.41812	0.0120898	0.0257058	0.0117894	247	tags=29%, list=20%, signal=27%	1113/9244/22943/5624/57007/7057/4804/3491/10630/26585/5159/4776/1437/1271/5743/5914/558/3569/23529/7043/1490/5196/7474/4035/3303/308/7857/8013/1960/7432/1440/9021/1910/51129/2896/4856/2324/4345/2149/6387/3082/7010/6464/1601/3791/2247/5915/8829/8772/101/7046/25959
MF	GO:0010629	negative regulation of gene expression	185	0.324933	1.40308	0.0121107	0.0257058	0.0117894	386	tags=41%, list=30%, signal=33%	2167/3481/22943/9500/7057/6586/7025/3488/4854/6271/948/4776/1437/5914/8431/1490/1050/2/7474/654/7026/3303/2354/2260/8013/10409/7432/2022/5155/23466/1910/8862/27303/94/8614/7042/7040/7431/7068/6464/1601/3791/5915/25959/3727/54567/6097/604/91/4929/5467/5091/966/93/2063/2908/6714/7376/2852/811/8440/7292/2624/1906/6091/1522/5530/3725/6041/3304/23462/5710/602/9839/6256/860
MF	GO:0018193	peptidyl-amino acid modification	159	0.337033	1.42372	0.0125448	0.0265532	0.012178	272	tags=28%, list=21%, signal=25%	7448/3481/9244/22943/183/3589/2252/5156/1489/80310/26585/948/5159/4920/1437/5743/5154/558/3569/23529/2242/7075/2261/56034/7474/654/2260/1440/5155/9021/683/2324/7040/3082/7010/6464/3791/8829/7046/3976/10000/2321/9294/91
MF	GO:0042129	regulation of T cell proliferation	60	-0.411193	-1.56198	0.0128205	0.0269868	0.0123769	160	tags=32%, list=13%, signal=29%	3115/923/944/3594/6363/10673/7535/940/3559/3113/959/3659/3109/916/5788/5588/6352/1493/3620
MF	GO:1901214	regulation of neuron death	66	0.434454	1.59155	0.0128205	0.0269868	0.0123769	241	tags=27%, list=19%, signal=23%	1113/9244/22943/4776/1271/558/23529/7043/7474/4035/8013/1440/2896/4345/7042/2149/8829/101
MF	GO:0030217	T cell differentiation	73	-0.390958	-1.54336	0.0128755	0.027028	0.0123958	284	tags=42%, list=22%, signal=35%	596/920/5293/2207/10385/10892/50943/942/6850/3932/972/3575/64919/3574/944/3594/6363/7535/940/3559/915/3659/3702/914/916/5788/917/925/3111/1236/1493
MF	GO:0051130	positive regulation of cellular component organization	186	0.321738	1.39061	0.0138169	0.0289244	0.0132655	332	tags=35%, list=26%, signal=31%	7448/3481/10344/183/1382/4804/3897/5020/8482/10630/26585/948/5159/5365/1437/9353/558/3569/6356/2242/7043/1490/2335/7474/4035/718/3303/2260/5881/6401/1440/5155/8862/2896/6382/1908/7042/7040/6385/6387/3082/7010/1601/51330/3791/8829/7046/3976/3556/23129/604/9037/19/6347/3553/6280/977/5967/6714/3643/967/55558/5361/2852/3552/811
MF	GO:0071900	regulation of protein serine/threonine kinase activity	96	0.377239	1.46612	0.0145719	0.0304214	0.0139521	243	tags=27%, list=19%, signal=24%	3481/22943/9500/7057/80310/5159/4920/25759/5154/8817/7043/1050/56034/7474/7026/2260/284340/5155/1908/2149/7040/3082/6464/2247/101/7046
MF	GO:0000122	negative regulation of transcription by RNA polymerase II	81	0.402288	1.51985	0.0147874	0.0307869	0.0141197	382	tags=51%, list=30%, signal=38%	3481/22943/7025/4854/6271/948/4776/5914/8431/1050/654/7026/3303/2354/2260/8013/5155/23466/1910/7040/7068/5915/25959/3727/54567/6097/604/4929/5467/93/2063/2908/7376/811/8440/2624/1906/3725/23462/9839/6256
MF	GO:0007599	hemostasis	71	0.419506	1.5473	0.0148423	0.030817	0.0141335	185	tags=24%, list=15%, signal=22%	7448/5624/7057/5328/5156/10630/948/7056/5154/558/3569/2162/2/5196/308/5155/6403
MF	GO:1903039	positive regulation of leukocyte cell-cell adhesion	98	-0.356482	-1.48085	0.0153846	0.0318562	0.0146101	332	tags=41%, list=26%, signal=33%	961/8764/7037/30835/3689/920/10385/10892/50943/80380/1326/942/4067/6850/3932/3676/972/3575/1803/3115/3574/923/3594/6363/10673/7535/940/3559/3113/959/3109/916/5788/5588/6352/5133/1236/29851/55423/1493
MF	GO:0042493	response to drug	140	0.344926	1.43677	0.0161002	0.0332475	0.0152482	250	tags=27%, list=20%, signal=24%	6750/183/347/5950/7057/2170/5020/3624/6586/80310/5159/9353/5743/5914/558/3569/7043/3956/2354/5228/8013/2022/2770/1440/5155/7424/3757/6382/7042/7040/6387/3082/7431/7423/3791/8772/5732/3727
MF	GO:0071417	cellular response to organonitrogen compound	92	0.380216	1.45908	0.0164835	0.0339471	0.0155691	356	tags=37%, list=28%, signal=29%	3481/183/4804/5156/80310/3488/948/9353/5743/6781/56034/4035/1282/308/8013/9021/58528/7040/7431/6464/3164/5167/4929/3553/5967/3625/6714/3643/3269/2852/5618/5595/115/1906
MF	GO:2000027	regulation of animal organ morphogenesis	62	0.417766	1.5052	0.0170455	0.0350098	0.0160564	252	tags=31%, list=20%, signal=26%	22943/183/2535/9500/2252/26585/4920/5154/7474/2260/10409/2022/7042/7040/3082/7068/1601/7046/3976
MF	GO:0042098	T cell proliferation	67	-0.389089	-1.50531	0.0177778	0.0363505	0.0166713	277	tags=37%, list=22%, signal=31%	10385/10892/50943/80380/942/6850/3115/923/944/3594/6363/10673/7535/940/3559/3113/959/3659/3109/916/5788/5588/6352/1493/3620
MF	GO:0048878	chemical homeostasis	163	0.323829	1.37201	0.0177936	0.0363505	0.0166713	216	tags=26%, list=17%, signal=25%	6343/2167/6368/183/5731/5950/51310/5947/57007/4804/79689/2170/5156/5020/7380/3488/948/6781/6356/4881/1050/7474/4035/654/3956/2850/1909/187/360/308/1910/4828/51129/3757/2896/5739/309/1908/8614/2149/7040/6387/133
MF	GO:0071902	positive regulation of protein serine/threonine kinase activity	83	0.395188	1.50004	0.0181818	0.0370442	0.0169895	270	tags=31%, list=21%, signal=26%	3481/22943/9500/7057/80310/5159/4920/25759/5154/8817/7043/56034/7474/2260/284340/5155/1908/2149/7040/3082/6464/2247/101/7046/2321/9294
MF	GO:0006897	endocytosis	205	-0.290746	-1.32216	0.0191388	0.03889	0.017836	341	tags=35%, list=27%, signal=30%	28816/9938/961/7037/28455/30835/3689/28919/28815/3500/28395/3514/6614/5874/3601/2207/28778/28793/2209/4360/28823/28817/28881/28809/28410/4067/6850/28457/28444/3676/64581/28434/28452/28796/28468/28903/3542/2214/28797/28442/28908/146722/28392/923/28448/51554/919/6363/28940/3560/28424/28638/26228/1755/5788/917/3683/28907/28776/28876/4233/3507/28937/28526/28473/933/3495/28423/55423/28426/28414
MF	GO:0033043	regulation of organelle organization	142	0.342452	1.42601	0.0197487	0.0400225	0.0183554	356	tags=38%, list=28%, signal=31%	3481/10344/1000/2006/5156/5159/1437/9353/5154/6356/2242/7043/1490/7474/4035/3303/5881/2770/9723/1440/5155/10395/683/2896/5962/6382/1908/7040/6385/6387/3082/7010/50810/3791/8829/7046/3976/1901/3556/604/9037/3553/6280/6714/3643/55558/2852/3552/811/4070/8440/5595/2624/1906
MF	GO:0071407	cellular response to organic cyclic compound	96	0.369708	1.43685	0.0200364	0.040498	0.0185735	368	tags=43%, list=29%, signal=33%	3624/7025/3488/4776/5743/6781/5914/2242/8431/1050/6751/81035/3956/7026/8013/2770/5155/7040/7068/1601/3164/5915/25959/6097/4929/5467/340061/19/6347/3553/2063/2908/6714/7376/3269/2852/811/5595/1906/5764/5566
MF	GO:0030036	actin cytoskeleton organization	93	0.375398	1.44451	0.0201465	0.0406128	0.0186261	280	tags=33%, list=22%, signal=28%	10344/2006/2252/5156/5159/9353/5154/6356/2242/7043/1490/4035/5881/9723/1440/10395/683/5962/7040/6385/6387/7010/6464/8829/1466/7046/1901/7169/9294/604/9037
MF	GO:0006357	regulation of transcription by RNA polymerase II	234	0.30736	1.36124	0.0203046	0.0408234	0.0187227	382	tags=39%, list=30%, signal=33%	3481/22943/3589/9500/4804/64388/3491/3624/7025/26585/4854/6271/948/4776/4920/5914/11167/3569/7043/8431/1050/5196/7474/654/7026/3303/2354/2260/8013/1960/2022/1440/5155/23466/1910/8862/90865/353500/3198/94/148327/7042/7040/3082/7068/3164/6925/2247/5915/8772/25959/3727/54567/3976/1901/23129/6097/604/91/4929/5467/340061/3162/3553/93/2063/2908/4756/2353/7376/2852/3552/811/975/8440/5595/64784/2624/1906…
MF	GO:1903506	regulation of nucleic acid-templated transcription	324	0.282419	1.29994	0.0210356	0.0421819	0.0193458	382	tags=36%, list=30%, signal=34%	2167/3481/22943/183/2535/1382/3589/9500/4804/64388/4213/2252/3491/3624/7025/26585/4854/6271/948/4776/4920/1437/5914/11167/3569/7043/8431/1050/5196/7474/654/84433/7026/3303/2354/2260/8013/10409/1960/2022/1440/5155/23466/1910/8862/90865/353500/3198/94/148327/4345/7042/2149/7040/3082/7068/6464/1601/3164/6925/2247/5915/8772/101/7046/25959/3727/54567/3976/1901/3556/23129/5167/6097/604/91/4929/5467/340…
MF	GO:0006355	regulation of transcription, DNA-templated	320	0.285884	1.31182	0.0212418	0.0424837	0.0194841	382	tags=37%, list=30%, signal=34%	2167/3481/22943/183/2535/1382/3589/9500/4804/64388/4213/2252/3491/3624/7025/26585/4854/6271/948/4776/4920/1437/5914/11167/3569/7043/8431/1050/5196/7474/654/84433/7026/3303/2354/2260/8013/10409/1960/2022/1440/5155/23466/1910/8862/90865/353500/3198/94/148327/4345/7042/2149/7040/3082/7068/6464/1601/3164/6925/2247/5915/8772/101/7046/25959/3727/54567/3976/1901/3556/23129/5167/6097/604/91/4929/5467/340…
MF	GO:0065009	regulation of molecular function	392	0.276259	1.29327	0.0216383	0.0431634	0.0197959	279	tags=25%, list=22%, signal=28%	7448/2167/3481/6368/22943/10344/183/2535/9500/51050/7057/4804/64388/5328/5156/3491/6590/80310/26585/6271/948/5159/5365/4776/4920/25759/9353/5045/5743/5154/5914/3569/6356/8817/7043/8431/1490/1050/2335/2/2261/56034/7474/4035/718/135228/84433/7026/3303/2260/1909/10406/284340/308/1508/6401/1440/5155/9021/1910/3730/10395/51129/2896/5962/1908/4345/7042/2149/7040/6385/3082/7010/6464/1601/6004/55890/4585…
MF	GO:2000146	negative regulation of cell motility	50	0.42711	1.48079	0.0228571	0.0454756	0.0208563	291	tags=46%, list=23%, signal=37%	347/7057/26585/3488/5365/9353/6781/7075/4035/7026/2022/90865/10395/4856/94/4345/7040/6387/2247/54567/5467/3162/6347
MF	GO:0032946	positive regulation of mononuclear cell proliferation	55	-0.397072	-1.48463	0.0233051	0.046246	0.0212097	348	tags=51%, list=27%, signal=39%	1880/115650/7037/596/30835/920/50943/80380/942/6850/972/3115/3574/923/3594/6363/10673/7535/940/3559/3113/959/3109/916/5788/5588/6352/952
MF	GO:0006366	transcription by RNA polymerase II	239	0.305783	1.35615	0.0234899	0.0464918	0.0213224	411	tags=42%, list=32%, signal=35%	3481/22943/3589/9500/4804/64388/3491/3624/7025/26585/4854/6271/948/4776/4920/5914/11167/3569/7043/8431/1490/1050/5196/7474/654/7026/3303/2354/2260/8013/1960/2022/1440/5155/23466/1910/8862/90865/353500/3198/94/148327/7042/7040/3082/7068/3164/6925/2247/5915/8772/25959/3727/54567/3976/1901/23129/6097/604/91/4929/5467/340061/3162/3553/93/2063/2908/4756/2353/7376/2852/3552/811/975/8440/5595/64784/2624…
MF	GO:0042742	defense response to bacterium	86	-0.35125	-1.43729	0.0241228	0.0476207	0.0218401	251	tags=34%, list=20%, signal=29%	9466/28410/2634/6850/28457/28444/28434/28452/7098/28468/3542/28442/28392/28448/944/28424/28638/1755/3507/28526/10578/28473/3495/28423/4843/5320/28426/10563/28414
MF	GO:0009968	negative regulation of signal transduction	202	0.307351	1.33586	0.0242215	0.0476679	0.0218618	284	tags=27%, list=22%, signal=25%	22943/1000/183/347/92747/57007/3135/7057/64388/6586/26585/3488/4854/4776/4920/1437/9353/5743/3569/7043/4052/5196/7474/4035/135228/3303/187/7857/9021/8862/10395/27303/4856/5739/81792/7042/7040/6387/3082/133/1601/6004/8829/8772/7046/25959/54567/3976/5167/9294/604/4929/3162/57556
MF	GO:0006351	transcription, DNA-templated	328	0.281737	1.29878	0.0242718	0.0476679	0.0218618	382	tags=36%, list=30%, signal=34%	2167/3481/22943/183/2535/1382/3589/9500/4804/64388/4213/2252/3491/3624/7025/26585/4854/6271/948/4776/4920/1437/5914/11167/3569/7043/8431/1490/1050/5196/7474/654/84433/7026/3303/2354/2260/8013/10409/1960/2022/1440/5155/23466/1910/8862/90865/353500/3198/94/148327/4345/7042/2149/7040/3082/7068/6464/1601/3164/6925/2247/5915/8772/101/7046/25959/3727/54567/3976/1901/3556/23129/5167/6097/604/91/4929/546…
MF	GO:0050671	positive regulation of lymphocyte proliferation	54	-0.397337	-1.48339	0.0251046	0.0491766	0.0225537	348	tags=52%, list=27%, signal=39%	1880/115650/7037/596/30835/920/50943/80380/942/6850/972/3115/3574/923/3594/6363/10673/7535/940/3559/3113/959/3109/916/5788/5588/6352/952
MF	GO:0007010	cytoskeleton organization	122	0.34355	1.40286	0.0252252	0.0492862	0.022604	297	tags=32%, list=23%, signal=27%	10344/2006/2252/5156/5159/9353/5154/6356/2242/7043/1490/4035/3303/5881/2770/9723/1440/10395/683/5962/7040/6385/6387/7431/7010/6464/50810/8829/1466/7046/1901/7169/1674/9294/604/9037/57556/6347/6280
MF	GO:0010563	negative regulation of phosphorus metabolic process	64	0.403234	1.47316	0.0257827	0.0501184	0.0229856	212	tags=25%, list=17%, signal=22%	2167/22943/3624/26585/978/9353/5154/1050/135228/7026/2022/5155/9021/7042/7040/3082
MF	GO:0045936	negative regulation of phosphate metabolic process	64	0.403234	1.47316	0.0257827	0.0501184	0.0229856	212	tags=25%, list=17%, signal=22%	2167/22943/3624/26585/978/9353/5154/1050/135228/7026/2022/5155/9021/7042/7040/3082
MF	GO:0009755	hormone-mediated signaling pathway	53	0.421629	1.47911	0.0263653	0.051063	0.0234189	335	tags=42%, list=26%, signal=32%	6750/7025/5914/8431/6751/7026/8013/7068/1601/3164/5915/25959/6097/4929/5467/2063/2908/6714/7376/2852/811/5618
MF	GO:0097659	nucleic acid-templated transcription	331	0.279143	1.28459	0.0264026	0.051063	0.0234189	382	tags=36%, list=30%, signal=34%	2167/3481/22943/183/2535/1382/3589/9500/4804/64388/4213/2252/3491/3624/7025/26585/4854/6271/948/4776/4920/1437/5914/11167/3569/7043/8431/1490/1050/5196/7474/654/84433/7026/3303/2354/2260/8013/10409/1960/2022/1440/5155/23466/1910/8862/90865/353500/3198/94/148327/4345/7042/2149/7040/3082/7068/6464/1601/3164/6925/2247/5915/8772/101/7046/25959/3727/54567/3976/1901/3556/23129/5167/6097/604/91/4929/546…
MF	GO:0010038	response to metal ion	54	0.417267	1.46701	0.0267176	0.0515412	0.0236382	369	tags=41%, list=29%, signal=30%	2167/7057/4776/5743/1050/7474/654/2354/360/308/6382/6284/3727/3162/2353/3552/811/18/5595/1906/5530/3725
MF	GO:0051047	positive regulation of secretion	108	0.356538	1.42186	0.0267857	0.0515422	0.0236386	211	tags=27%, list=17%, signal=24%	5004/6343/183/5005/5950/5020/3624/3569/4881/7043/8431/7474/4035/654/2850/2260/7432/1910/7424/8862/4828/90865/6382/1908/7042/2149/7040/6385/6387
MF	GO:0042063	gliogenesis	56	0.417197	1.47861	0.0280899	0.0539156	0.0247271	292	tags=29%, list=23%, signal=23%	7448/1000/4920/3569/23529/4035/146433/90865/2896/7042/7040/7431/3976/3953/6347/3553
MF	GO:0051046	regulation of secretion	153	0.330203	1.39466	0.0282187	0.0539654	0.02475	211	tags=25%, list=17%, signal=24%	1113/5004/6343/183/5005/5950/3589/5020/3624/2615/6781/3569/2242/4881/7043/8431/2335/7474/4035/654/2850/2260/308/7432/1910/7424/8862/4828/90865/353500/4856/6382/1908/4345/7042/2149/7040/6385/6387
MF	GO:0034645	cellular macromolecule biosynthetic process	385	0.27104	1.26285	0.0282575	0.0539654	0.02475	279	tags=24%, list=22%, signal=27%	2167/3481/22943/183/2535/4586/1382/3589/9500/7057/4804/64388/4213/2252/3491/3624/9945/7025/26585/3488/4854/6271/948/5159/4776/4920/1437/5914/11167/3569/7043/8431/1490/1050/5196/7474/654/84433/7026/3303/2354/2260/8013/10409/1960/2022/1440/5155/23466/1910/8862/90865/27303/353500/3198/94/148327/4345/7042/2149/7040/3082/7431/64840/7423/7068/8706/6464/1601/3164/4585/6925/2247/5915/8772/101/7046/25959/…
MF	GO:0043549	regulation of kinase activity	155	0.325684	1.3766	0.0299824	0.0571164	0.0261951	243	tags=24%, list=19%, signal=22%	2167/3481/22943/183/9500/7057/5156/3491/80310/26585/5159/4920/25759/5154/8817/7043/1050/2261/56034/7474/7026/2260/284340/5155/9021/1908/7042/2149/7040/6385/3082/7010/6464/55890/2247/101/7046
MF	GO:0007186	G protein-coupled receptor signaling pathway	127	0.341037	1.39783	0.0306859	0.0583109	0.0267429	231	tags=30%, list=18%, signal=27%	1113/6750/6343/6368/10344/183/5731/2535/5157/57007/5020/1672/5159/6356/4881/5744/6751/5196/2532/7474/4035/718/2850/1909/187/7432/2770/1910/8862/4828/5739/1908/2149/6387/133/6004/79924/55890
MF	GO:0050790	regulation of catalytic activity	323	0.275922	1.26843	0.0323102	0.0611721	0.0280552	243	tags=22%, list=19%, signal=24%	7448/2167/3481/6368/22943/10344/183/9500/51050/7057/4804/5156/3491/6590/80310/26585/6271/5159/5365/4920/25759/9353/5045/5743/5154/6356/8817/7043/1490/1050/2335/2/2261/56034/7474/4035/718/135228/7026/3303/2260/1909/10406/284340/308/1508/6401/5155/9021/1910/3730/10395/51129/2896/5962/1908/4345/7042/2149/7040/6385/3082/7010/6464/6004/55890/2247/8829/8772/101/7046
MF	GO:1901699	cellular response to nitrogen compound	105	0.348465	1.38406	0.0324324	0.0611721	0.0280552	356	tags=34%, list=28%, signal=27%	3481/183/4804/5156/80310/3488/948/9353/5743/6781/56034/81035/4035/1282/308/8013/9021/58528/7040/7431/6464/3164/5167/4929/340061/3553/5967/3625/6714/3643/3269/2852/5618/5595/115/1906
MF	GO:1903532	positive regulation of secretion by cell	105	0.348075	1.38251	0.0324324	0.0611721	0.0280552	211	tags=26%, list=17%, signal=23%	5004/6343/183/5005/5950/5020/3624/3569/7043/8431/7474/4035/654/2850/2260/7432/7424/8862/4828/90865/6382/1908/7042/2149/7040/6385/6387
MF	GO:0002521	leukocyte differentiation	142	-0.301525	-1.31551	0.0337079	0.0634207	0.0290864	284	tags=32%, list=22%, signal=28%	2207/10385/973/10892/3635/695/50943/942/4067/6850/3932/3676/6348/972/7098/4254/3575/29760/64919/930/3574/8792/944/3594/6363/10320/7535/940/3559/959/4609/915/3659/3702/914/916/5788/917/925/3111/1236/1380/931/10537/1493
MF	GO:0044085	cellular component biogenesis	261	0.289317	1.30023	0.0344262	0.0646128	0.0296332	244	tags=21%, list=19%, signal=21%	7448/1113/22943/10344/1000/183/2006/347/3135/7057/79689/5156/5020/3491/26585/948/5159/5365/1437/978/9353/5154/6356/2242/7043/3915/1490/2335/56034/7474/81035/4035/3303/5881/1440/649/10395/51129/6403/94/5962/6382/309/7040/6385/6387/7010/50810/3791/6925/8829/1466/8772/7046/2014
MF	GO:0043406	positive regulation of MAP kinase activity	73	0.389492	1.44737	0.0354478	0.0663666	0.0304375	379	tags=49%, list=30%, signal=37%	22943/9500/7057/80310/5159/4920/25759/5154/8817/7043/56034/7474/2260/284340/5155/1908/2149/7040/3082/6464/2247/101/7046/2321/9294/3553/6714/3643/975/5595/1906/6091/3845/8517/8600/9839
MF	GO:0033674	positive regulation of kinase activity	129	0.335005	1.37185	0.0365631	0.0682869	0.0313182	243	tags=26%, list=19%, signal=23%	3481/22943/183/9500/7057/5156/3491/80310/26585/5159/4920/25759/5154/8817/7043/2261/56034/7474/2260/284340/5155/1908/7042/2149/7040/6385/3082/7010/6464/55890/2247/101/7046
MF	GO:0019953	sexual reproduction	57	0.402422	1.42636	0.0379507	0.0707051	0.0324273	368	tags=42%, list=29%, signal=31%	5020/3624/1672/5743/5914/558/6751/7026/10406/7432/1910/148327/7040/7068/7046/5266/604/3953/3625/6714/811/18/5764/5566
MF	GO:1901652	response to peptide	99	0.350176	1.37623	0.0380435	0.0707052	0.0324273	313	tags=31%, list=25%, signal=26%	3481/183/4804/2170/5020/3488/948/5743/1490/4035/308/8013/2770/9021/1910/8614/7040/6387/7431/133/7010/6464/3164/3727/5167/4929/3553/5967/3625/6714/3643
MF	GO:0002920	regulation of humoral immune response	65	-0.360568	-1.39485	0.0387931	0.071923	0.0329858	405	tags=65%, list=32%, signal=46%	3538/28822/28439/714/28912/3502/28420/719/28816/28919/28815/3500/28395/3514/28778/713/28793/28823/28817/28881/28809/28457/28434/28452/28796/28903/3542/28797/28442/28908/930/28392/28940/28424/5788/28907/28776/28876/28937/1236/1380/10563
MF	GO:0048015	phosphatidylinositol-mediated signaling	60	0.394842	1.4201	0.0393258	0.0725576	0.0332769	229	tags=30%, list=18%, signal=26%	183/4586/2057/5156/80310/5159/5154/56034/2260/1440/5155/6403/2324/7042/2149/3082/7010/3791
MF	GO:0048017	inositol lipid-mediated signaling	60	0.394842	1.4201	0.0393258	0.0725576	0.0332769	229	tags=30%, list=18%, signal=26%	183/4586/2057/5156/80310/5159/5154/56034/2260/1440/5155/6403/2324/7042/2149/3082/7010/3791
MF	GO:0098657	import into cell	207	-0.274214	-1.25238	0.04	0.0736232	0.0337656	336	tags=34%, list=27%, signal=30%	9938/961/7037/28455/30835/3689/28919/28815/3500/28395/3514/6614/5874/3601/2207/28778/28793/2209/4360/28823/28817/28881/28809/28410/4067/6850/28457/28444/3676/64581/28434/28452/28796/28468/28903/3542/2214/28797/28442/28908/146722/28392/923/28448/51554/919/6363/28940/3560/28424/28638/26228/1755/5788/917/3683/28907/28776/28876/4233/3507/28937/28526/28473/933/3495/28423/55423/28426/28414
MF	GO:0071702	organic substance transport	261	0.287272	1.29104	0.0409836	0.0751622	0.0344714	213	tags=20%, list=17%, signal=20%	1113/5004/6343/2167/183/5005/347/5950/4053/7057/4804/2170/5020/7380/3624/5360/2615/10630/948/1437/5743/3569/7043/8431/2335/7474/4035/718/654/84433/2850/1909/360/308/7857/8013/7432/7424/8862/4828/90865/353500/4856/8425/1908/4345/7042/2149/7040/6387/6284
MF	GO:1901576	organic substance biosynthetic process	475	0.256754	1.21548	0.0410334	0.0751622	0.0344714	386	tags=35%, list=30%, signal=39%	2167/3481/22943/183/2535/5950/4586/1382/3589/5947/9500/7057/4804/64388/4213/2252/2170/4969/3491/3624/9945/5360/7025/26585/3488/4854/6271/948/5159/4776/6383/4920/1437/978/5045/5743/5154/5914/11167/3569/4881/7043/8431/1490/1050/5196/7474/718/654/84433/7026/3303/2354/2260/8013/10409/1960/2022/1440/5155/23466/1910/1593/8862/90865/27303/353500/3198/94/148327/6382/4345/7042/2149/7040/6385/3082/7431/648…
MF	GO:1902903	regulation of supramolecular fiber organization	53	0.406331	1.42544	0.0414313	0.0756827	0.0347101	254	tags=34%, list=20%, signal=28%	10344/2006/9353/6356/2242/7043/1490/3303/5881/1440/10395/5962/6385/6387/50810/8829/7046/1901
MF	GO:0045860	positive regulation of protein kinase activity	120	0.33317	1.35369	0.0415162	0.0756827	0.0347101	243	tags=25%, list=19%, signal=22%	3481/22943/183/9500/7057/3491/80310/26585/5159/4920/25759/5154/8817/7043/56034/7474/2260/284340/5155/1908/7042/2149/7040/6385/3082/6464/55890/2247/101/7046
MF	GO:0043434	response to peptide hormone	82	0.367533	1.38963	0.0420475	0.076426	0.035051	356	tags=38%, list=28%, signal=29%	3481/183/2170/5020/3488/5743/1490/308/8013/2770/9021/1910/8614/7040/6387/133/7010/6464/3164/3727/5167/4929/3553/5967/3625/6714/3643/2852/5618/115/1906
MF	GO:0010035	response to inorganic substance	86	0.360521	1.37026	0.0421245	0.076426	0.035051	151	tags=20%, list=12%, signal=19%	2167/7057/80310/948/5159/4776/1437/5743/558/3569/1050/7474/654/2354/360/308/8013
MF	GO:0031667	response to nutrient levels	67	0.384108	1.41585	0.0434783	0.0786946	0.0360915	323	tags=37%, list=26%, signal=29%	6750/6343/5020/5743/6781/5914/11167/2242/6751/360/353500/8614/58528/7040/133/25959/5467/3162/19/3553/7378/5967/3625/6714/29937
MF	GO:0007204	positive regulation of cytosolic calcium ion concentration	62	-0.366143	-1.39659	0.0443038	0.0798742	0.0366325	248	tags=39%, list=20%, signal=33%	4067/3932/6348/2833/8477/1240/1233/930/51554/1043/6376/1234/6363/27334/5788/10663/3717/1236/931/952/10563/4283/3627/6373
MF	GO:0009058	biosynthetic process	482	0.255624	1.20801	0.0444104	0.0798742	0.0366325	386	tags=35%, list=30%, signal=39%	2167/3481/22943/183/2535/5950/4586/1382/3589/5947/9500/7057/4804/64388/4213/2252/2170/4969/3491/3624/9945/5360/7025/26585/3488/4854/6271/948/5159/4776/6383/4920/1437/978/5045/5743/5154/5914/11167/3569/4881/7043/8431/1490/1050/5196/7474/718/654/84433/7026/3303/2354/2260/8013/10409/1960/2022/1440/5155/23466/1910/1593/8862/90865/27303/353500/3198/94/148327/6382/8614/4345/7042/2149/7040/6385/3082/743…
MF	GO:0043405	regulation of MAP kinase activity	78	0.372454	1.40196	0.0444444	0.0798742	0.0366325	379	tags=47%, list=30%, signal=35%	22943/9500/7057/80310/5159/4920/25759/5154/8817/7043/56034/7474/2260/284340/5155/1908/2149/7040/3082/6464/2247/101/7046/2321/9294/3553/11072/6714/3643/975/5595/1906/6091/3845/8517/8600/9839
MF	GO:0045859	regulation of protein kinase activity	145	0.321224	1.33802	0.0452899	0.081202	0.0372414	243	tags=23%, list=19%, signal=21%	2167/3481/22943/183/9500/7057/3491/80310/26585/5159/4920/25759/5154/8817/7043/1050/56034/7474/7026/2260/284340/5155/9021/1908/7042/2149/7040/6385/3082/6464/55890/2247/101/7046
MF	GO:0050920	regulation of chemotaxis	84	0.365444	1.38618	0.0458716	0.0819433	0.0375814	237	tags=38%, list=19%, signal=33%	10344/7057/5156/10500/8482/80310/26585/5159/10501/9353/3569/9547/8817/56920/7474/2260/5228/284340/7857/9723/54910/5155/7424/683/4856/1908/7040/6387/7423/3791/2247/8829
MF	GO:0019221	cytokine-mediated signaling pathway	282	-0.256046	-1.2114	0.0459184	0.0819433	0.0375814	243	tags=24%, list=19%, signal=25%	3459/2634/6850/3603/6355/6348/5720/972/2833/53832/8519/3575/6369/1240/1233/4050/3115/6349/146722/3134/3574/8792/10068/5696/3123/51554/944/6772/6367/10346/5721/6374/3594/3122/6376/1234/6351/6363/9235/10673/3117/3560/3559/330/6846/3113/959/4609/3659/3119/26228/608/5788/3127/10663/6352/3717/6362/1236/4261/4843/4321/10563/9447/4283/3627/6373
MF	GO:0045893	positive regulation of transcription, DNA-templated	207	0.29263	1.27469	0.0467938	0.0833104	0.0382084	389	tags=40%, list=31%, signal=33%	3481/183/2535/3589/9500/4804/2252/3491/3624/7025/26585/4854/4776/4920/5914/3569/7043/1050/5196/7474/654/7026/2354/8013/1960/2022/1440/5155/8862/90865/3198/94/148327/7042/2149/7040/3082/7068/6464/1601/3164/6925/2247/5915/8772/7046/3727/3976/1901/23129/6097/91/4929/5467/340061/3553/2908/2353/6714/3643/7376/2852/3552/975/8440/5595/64784/2624/1906/5530/8517/659/3725/6041/23462/602/8600/9839/200186/62…
MF	GO:0048863	stem cell differentiation	62	0.387555	1.39635	0.0473485	0.0841015	0.0385712	386	tags=53%, list=30%, signal=39%	5156/10500/8482/4054/26585/10501/2335/2/56920/1909/9723/54910/1910/4902/309/1908/7042/8829/3976/8828/9037/57556/6405/4070/7869/10505/5595/2624/1906/5764/5710/9839/860
MF	GO:1903530	regulation of secretion by cell	147	0.319971	1.33397	0.048913	0.0866785	0.0397531	211	tags=24%, list=17%, signal=23%	1113/5004/6343/183/5005/5950/3589/5020/3624/2615/3569/2242/7043/8431/2335/7474/4035/654/2850/2260/308/7432/7424/8862/4828/90865/353500/4856/6382/1908/4345/7042/2149/7040/6385/6387
CC	GO:0051239	regulation of multicellular organismal process	500	0.400962	1.90736	0.00149701	0.00730753	0.00335143	280	tags=32%, list=22%, signal=42%	7448/1113/5004/6343/2167/3481/22943/1000/183/5731/2535/5005/347/5950/1382/9500/5624/3135/7057/4804/5328/2252/5156/3897/5020/3491/3624/10500/8482/7025/80310/4054/2615/10630/26585/3488/4854/6271/948/5159/5365/4776/6383/4920/7056/1437/10501/9353/5045/5743/5154/6781/5914/558/3569/23529/6356/8817/2242/4881/7043/5744/7075/1490/1050/3554/2335/4052/5196/2532/56920/56034/7474/4035/718/654/135228/84433/395…
CC	GO:0030154	cell differentiation	493	0.377683	1.79379	0.00151057	0.00730753	0.00335143	277	tags=31%, list=22%, signal=40%	7448/2167/3481/22943/1000/183/2535/347/1382/3589/1286/5624/57007/3135/7057/4804/79689/5156/3897/3491/7380/1489/3624/6586/10500/8482/7025/1672/4054/10630/26585/3488/4854/948/5159/5365/4776/6383/4920/1437/10501/9353/5045/5743/6781/5914/558/11167/3569/23529/6356/9547/8817/2242/7043/5744/3915/7075/1490/1050/2335/2/2261/5196/56920/7474/4035/718/1282/654/135228/84433/3956/8038/7026/3303/2260/1909/187/5…
CC	GO:0010646	regulation of cell communication	489	0.360803	1.7118	0.00151286	0.00730753	0.00335143	243	tags=26%, list=19%, signal=34%	7448/1113/6343/3481/6368/9244/22943/10344/1000/183/2535/347/5950/1382/92747/3589/9500/57007/3135/7057/64388/5328/2057/2252/5156/5020/3491/1489/3624/6586/8482/80310/26585/3488/4854/948/5159/4776/4920/1437/25759/9353/5045/5743/5154/5914/558/11167/3569/23529/6356/8817/4881/7043/8431/1490/3554/2335/2/2261/11082/4052/5196/56034/7474/4035/718/654/135228/84433/3956/123920/3303/2850/2260/187/284340/308/7…
CC	GO:0023051	regulation of signaling	490	0.36057	1.71009	0.00151286	0.00730753	0.00335143	243	tags=26%, list=19%, signal=34%	7448/1113/6343/3481/6368/9244/22943/10344/1000/183/2535/347/5950/1382/92747/3589/9500/57007/3135/7057/64388/5328/2057/2252/5156/5020/3491/1489/3624/6586/8482/80310/26585/3488/4854/948/5159/4776/4920/1437/25759/9353/5045/5743/5154/5914/558/11167/3569/23529/6356/8817/4881/7043/8431/1490/3554/2335/2/2261/11082/4052/5196/56034/7474/4035/718/654/135228/84433/3956/123920/3303/2850/2260/187/284340/308/7…
CC	GO:0044267	cellular protein metabolic process	492	0.330377	1.56804	0.00151515	0.00730753	0.00335143	243	tags=24%, list=19%, signal=32%	7448/2167/3481/6368/9244/22943/10344/1000/183/4586/1511/3589/9500/5624/57007/51050/7057/4804/2252/5156/3491/6590/1489/3624/9945/8482/80310/26585/3488/948/5159/6383/4920/1437/25759/9353/5045/5743/5154/5914/558/11167/3569/23529/6356/8817/2242/4881/7043/3915/2162/7075/1490/1050/2335/2/2261/4052/56034/7474/4035/718/654/135228/3956/7026/3303/2260/187/10406/5228/284340/7857/1508/2022/1440/54910/5155/90…
CC	GO:0009893	positive regulation of metabolic process	477	0.318438	1.50724	0.00152672	0.00730753	0.00335143	279	tags=27%, list=22%, signal=34%	7448/6343/2167/3481/6368/9244/22943/10344/1000/183/2535/3589/9500/57007/7057/4804/2252/2170/5156/5020/3491/1489/3624/8482/7025/80310/2615/26585/4854/6271/948/5159/4776/4920/1437/25759/5045/5743/5154/5914/3569/23529/6356/8817/7043/8431/1490/1050/2335/2261/5196/56034/7474/4035/718/654/84433/7026/3303/2354/2260/187/5228/284340/8013/1960/7432/2022/6401/1440/54910/5155/9021/1910/7424/146433/8862/90865…
CC	GO:0065008	regulation of biological quality	480	0.367954	1.73831	0.00152672	0.00730753	0.00335143	384	tags=41%, list=30%, signal=46%	7448/1113/6343/2167/6368/22943/10344/1000/183/5731/2006/5950/1511/1382/3589/51310/5947/5624/57007/7057/4804/79689/5328/2170/5156/3897/5020/7380/3624/10500/8482/4054/10630/3488/948/5365/4776/7056/10501/9353/5045/64714/5743/5154/6781/5914/558/3569/6356/2242/4881/8431/2162/1490/1050/2335/2/4052/5196/56920/56034/7474/4035/718/654/84433/1359/3956/7026/3303/2850/2260/1909/187/360/308/8013/7432/5881/972…
CC	GO:0009966	regulation of signal transduction	462	0.353791	1.66988	0.00153374	0.00730753	0.00335143	253	tags=26%, list=20%, signal=33%	7448/1113/6343/3481/6368/9244/22943/10344/1000/183/2535/347/1382/92747/3589/9500/57007/3135/7057/64388/5328/2057/2252/5156/3491/1489/3624/6586/8482/80310/26585/3488/4854/948/5159/4776/4920/1437/25759/9353/5045/5743/5154/558/11167/3569/23529/6356/8817/4881/7043/1490/3554/2335/2/2261/11082/4052/5196/56034/7474/4035/718/654/135228/84433/3956/123920/3303/2850/2260/187/284340/7857/5881/2022/2770/1440/…
CC	GO:0006793	phosphorus metabolic process	400	0.316947	1.48507	0.00154083	0.00730753	0.00335143	243	tags=24%, list=19%, signal=28%	7448/2167/3481/6368/9244/22943/10344/1000/183/1511/3589/9500/57007/7057/2252/2170/5156/3491/1489/3624/9945/8482/80310/26585/948/5159/4920/1437/25759/978/9353/5743/5154/5914/558/3569/23529/6356/8817/2242/4881/7043/5744/7075/1490/1050/2335/2261/56034/7474/4035/718/654/135228/84433/7026/3303/2260/187/5228/284340/7857/2022/1440/54910/5155/9021/1910/7424/4902/146433/8862/10395/683/353500/2324/94/10220…
CC	GO:0006796	phosphate-containing compound metabolic process	400	0.316947	1.48507	0.00154083	0.00730753	0.00335143	243	tags=24%, list=19%, signal=28%	7448/2167/3481/6368/9244/22943/10344/1000/183/1511/3589/9500/57007/7057/2252/2170/5156/3491/1489/3624/9945/8482/80310/26585/948/5159/4920/1437/25759/978/9353/5743/5154/5914/558/3569/23529/6356/8817/2242/4881/7043/5744/7075/1490/1050/2335/2261/56034/7474/4035/718/654/135228/84433/7026/3303/2260/187/5228/284340/7857/2022/1440/54910/5155/9021/1910/7424/4902/146433/8862/10395/683/353500/2324/94/10220…
CC	GO:0032879	regulation of localization	391	0.392736	1.83895	0.00154321	0.00730753	0.00335143	292	tags=35%, list=23%, signal=38%	7448/1113/6750/5004/6343/22943/10344/1000/183/5005/347/5950/3589/57007/7057/4804/5328/2252/2170/5156/5020/3491/3624/10500/5360/8482/1672/80310/2615/10630/26585/3488/6271/948/5159/5365/4920/10501/9353/5743/5154/6781/558/3569/6356/9547/8817/2242/4881/7043/8431/7075/3554/2335/56920/56034/7474/4035/718/654/7026/3303/2850/2260/1909/187/5228/284340/308/8013/7432/2022/2770/6401/9723/54910/5155/1910/9022…
CC	GO:0006464	cellular protein modification process	431	0.33716	1.58308	0.00154799	0.00730753	0.00335143	237	tags=24%, list=19%, signal=29%	7448/2167/3481/6368/9244/22943/10344/1000/183/4586/1511/3589/9500/5624/57007/7057/2252/5156/3491/1489/3624/9945/8482/80310/26585/3488/948/5159/6383/4920/1437/25759/9353/5743/5154/5914/558/11167/3569/23529/6356/8817/2242/4881/7043/3915/2162/7075/1490/1050/2335/2261/4052/56034/7474/4035/718/654/135228/3956/7026/3303/2260/187/5228/284340/7857/2022/1440/54910/5155/9021/1910/7424/4902/146433/90865/103…
CC	GO:0036211	protein modification process	431	0.33716	1.58308	0.00154799	0.00730753	0.00335143	237	tags=24%, list=19%, signal=29%	7448/2167/3481/6368/9244/22943/10344/1000/183/4586/1511/3589/9500/5624/57007/7057/2252/5156/3491/1489/3624/9945/8482/80310/26585/3488/948/5159/6383/4920/1437/25759/9353/5743/5154/5914/558/11167/3569/23529/6356/8817/2242/4881/7043/3915/2162/7075/1490/1050/2335/2261/4052/56034/7474/4035/718/654/135228/3956/7026/3303/2260/187/5228/284340/7857/2022/1440/54910/5155/9021/1910/7424/4902/146433/90865/103…
CC	GO:0048513	animal organ development	441	0.417406	1.96149	0.00154799	0.00730753	0.00335143	280	tags=34%, list=22%, signal=40%	7448/6343/3481/9244/22943/1000/183/2006/2535/347/5950/3589/9500/1286/3135/7057/2057/2252/5156/5020/3491/7380/1489/3624/6586/10500/8482/80310/4054/10630/26585/3488/4854/6271/5159/4776/4920/1437/1271/10501/9353/5045/5743/5154/6781/5914/558/3569/23529/6356/9547/8817/2242/7043/5744/8431/3915/1490/1050/2335/6751/2261/4052/5196/56920/56034/7474/4035/1282/654/135228/84433/3956/7026/3303/2260/1909/187/52…
CC	GO:0050793	regulation of developmental process	397	0.388547	1.81836	0.00156006	0.00730753	0.00335143	285	tags=35%, list=23%, signal=39%	3481/22943/1000/183/2535/5950/1382/9500/5624/3135/7057/4804/2252/5156/3897/5020/3491/3624/10500/8482/7025/80310/4054/10630/26585/3488/4854/6271/948/5159/5365/4776/6383/4920/1437/10501/9353/5743/5154/5914/558/3569/23529/6356/9547/8817/2242/4881/7043/5744/7075/1490/1050/2335/2261/5196/56920/7474/4035/718/654/135228/84433/3956/8038/3303/2260/187/5228/360/8013/10409/1960/5881/2022/9723/1440/54910/515…
CC	GO:0006928	movement of cell or subcellular component	384	0.324031	1.51109	0.0015674	0.00730753	0.00335143	341	tags=38%, list=27%, signal=40%	7448/1113/6750/6368/10344/1000/183/347/57007/7057/5328/2252/5156/3897/3491/6586/10500/5360/8482/1672/80310/10630/26585/3488/5159/5365/6383/4920/7056/10501/9353/5743/5154/6781/558/3569/6356/9547/8817/2242/3915/7075/1490/3554/2335/5196/56920/56034/7474/4035/7026/2260/5228/284340/308/7857/8013/1960/5881/2022/6401/9723/54910/5155/1910/7424/4902/3730/90865/10395/3757/6403/683/2896/4856/2324/94/8742/59…
CC	GO:0040011	locomotion	381	0.323195	1.50747	0.0015674	0.00730753	0.00335143	341	tags=38%, list=27%, signal=40%	7448/1113/6750/6368/10344/1000/183/347/57007/7057/5328/6036/2252/5156/3897/3491/6586/10500/5360/8482/1672/80310/10630/26585/3488/5159/5365/6383/4920/7056/10501/9353/5743/5154/6781/558/3569/6356/9547/8817/2242/3915/7075/1490/3554/2335/5196/56920/56034/7474/4035/123920/7026/2260/5228/284340/308/7857/8013/1960/5881/2022/6401/9723/54910/5155/1910/7424/4902/3730/90865/10395/6403/683/2896/4856/2324/94/…
CC	GO:0008283	cell proliferation	376	0.387954	1.81092	0.00157233	0.00730753	0.00335143	254	tags=32%, list=20%, signal=36%	7448/6750/3481/6368/9244/10344/1000/183/2006/347/5950/3589/9500/3135/7057/4804/5328/6320/2252/2170/5156/4969/3491/1489/3624/6586/80310/4054/2615/10630/26585/3488/4854/5159/5365/4920/1437/1271/5743/5154/6781/5914/3569/23529/6356/8817/2242/4881/7043/5744/3915/1490/1050/2335/6751/2261/11082/5196/56034/7474/4035/654/135228/84433/7026/3303/2260/1909/187/5228/7857/8013/1960/7432/1440/5155/1910/7424/146…
CC	GO:0016310	phosphorylation	359	0.33549	1.56068	0.0015949	0.00730753	0.00335143	243	tags=25%, list=19%, signal=28%	7448/2167/3481/6368/9244/22943/10344/1000/183/1511/3589/9500/57007/7057/2252/5156/3491/1489/3624/8482/80310/26585/948/5159/4920/1437/25759/9353/5743/5154/5914/558/3569/23529/6356/8817/2242/4881/7043/7075/1490/1050/2335/2261/56034/7474/4035/718/654/135228/7026/2260/187/5228/284340/7857/2022/1440/54910/5155/9021/1910/7424/4902/146433/8862/683/353500/2324/94/10220/1908/7042/2149/7040/6385/3082/7423/…
CC	GO:0023056	positive regulation of signaling	359	0.341065	1.58661	0.0015949	0.00730753	0.00335143	243	tags=25%, list=19%, signal=29%	7448/1113/6343/3481/6368/9244/22943/10344/1000/183/2535/5950/3589/9500/57007/7057/2057/2252/5156/5020/3491/1489/3624/8482/80310/3488/948/5159/4776/4920/1437/25759/5743/5154/558/3569/23529/6356/8817/4881/7043/8431/1490/3554/2261/11082/56034/7474/4035/718/654/84433/3956/123920/3303/2850/2260/284340/7432/2022/1440/54910/5155/9021/8862/4828/6403/353500/4856/2324/94/8742/10220/1908/7042/2149/58528/704…
CC	GO:0009888	tissue development	271	0.508153	2.2952	0.00160772	0.00730753	0.00335143	272	tags=39%, list=21%, signal=39%	7448/9244/22943/1000/183/2006/2535/5948/347/5950/1382/9500/1286/5624/2057/2252/5156/3491/7380/3624/10500/8482/80310/4054/10630/26585/3488/5159/4776/4920/10501/9353/5045/5743/5154/6781/5914/3569/6356/8817/7043/5744/3915/7075/1490/2335/2261/56920/7474/1282/654/135228/7026/2260/1909/5228/360/8013/10409/1508/2022/9723/54910/5155/649/9021/1910/7424/4902/10395/353500/4856/94/5962/6382/10220/309/1908/86…
CC	GO:0042325	regulation of phosphorylation	274	0.398329	1.80184	0.00161031	0.00730753	0.00335143	243	tags=29%, list=19%, signal=30%	7448/2167/3481/6368/9244/22943/10344/1000/183/3589/9500/57007/7057/2252/5156/3491/1489/3624/8482/80310/26585/948/5159/4920/1437/25759/9353/5743/5154/3569/23529/6356/8817/7043/1490/1050/2335/2261/56034/7474/4035/718/654/135228/7026/2260/187/5228/284340/2022/1440/54910/5155/9021/1910/7424/146433/8862/683/353500/2324/94/10220/1908/7042/2149/7040/6385/3082/7423/7010/6464/1601/3791/55890/2247/8829/101…
CC	GO:0009653	anatomical structure morphogenesis	348	0.511513	2.36837	0.00161812	0.00730753	0.00335143	254	tags=37%, list=20%, signal=41%	7448/3481/22943/1000/183/2006/2535/347/5950/1382/1368/9500/1286/57007/3135/7057/4804/64388/2252/5156/3897/3491/7380/3624/6586/10500/8482/4054/10630/26585/3488/4854/6271/948/5159/5365/4776/6383/4920/10501/9353/5743/5154/6781/5914/558/3569/6356/8817/2242/4881/7043/3915/7075/1490/2335/2261/11082/5196/56920/56034/7474/4035/718/1282/654/135228/8038/7026/2260/1909/187/5228/284340/360/7857/8013/10409/19…
CC	GO:0010647	positive regulation of cell communication	358	0.341431	1.58551	0.00161812	0.00730753	0.00335143	243	tags=25%, list=19%, signal=29%	7448/1113/6343/3481/6368/9244/22943/10344/1000/183/2535/5950/3589/9500/57007/7057/2057/2252/5156/5020/3491/1489/3624/8482/80310/3488/948/5159/4776/4920/1437/25759/5743/5154/558/3569/23529/6356/8817/4881/7043/8431/1490/3554/2261/11082/56034/7474/4035/718/654/84433/3956/123920/3303/2850/2260/284340/7432/2022/1440/54910/5155/9021/8862/4828/6403/353500/4856/2324/94/8742/10220/1908/7042/2149/58528/704…
CC	GO:0051240	positive regulation of multicellular organismal process	348	0.374873	1.73571	0.00161812	0.00730753	0.00335143	285	tags=34%, list=23%, signal=37%	1113/5004/6343/2167/3481/22943/183/5005/1382/9500/3135/7057/4804/2252/3897/5020/3491/3624/8482/80310/4054/10630/26585/6271/948/5159/5365/4776/4920/7056/1437/9353/5045/5743/5154/5914/558/3569/23529/6356/8817/2242/4881/7043/7075/1490/1050/3554/2335/5196/56034/7474/4035/718/654/84433/8038/3303/2260/187/5228/284340/8013/10409/1960/7432/2022/1440/5155/649/1910/7424/146433/8862/90865/51129/6403/2896/23…
CC	GO:0032268	regulation of cellular protein metabolic process	349	0.371735	1.72055	0.00162075	0.00730753	0.00335143	243	tags=27%, list=19%, signal=30%	7448/2167/3481/6368/9244/22943/10344/1000/183/3589/9500/57007/51050/7057/4804/2252/5156/3491/6590/1489/3624/8482/80310/26585/3488/948/5159/4920/1437/25759/9353/5045/5743/5154/5914/3569/23529/6356/8817/7043/1490/1050/2335/2/2261/56034/7474/4035/718/654/135228/7026/3303/2260/187/10406/5228/284340/2022/1440/54910/5155/9021/1910/7424/3730/146433/90865/10395/27303/683/353500/2896/2324/94/5962/10220/19…
CC	GO:0051128	regulation of cellular component organization	300	0.368151	1.6847	0.00162075	0.00730753	0.00335143	229	tags=26%, list=18%, signal=28%	7448/3481/22943/10344/1000/183/2006/347/1382/7057/4804/5156/3897/5020/3624/6586/10500/8482/7025/10630/26585/3488/948/5159/5365/4776/6383/1437/978/10501/9353/5154/558/3569/6356/2242/4881/7043/1490/2335/56920/7474/4035/718/654/3956/3303/2260/5881/2770/6401/9723/1440/54910/5155/8862/10395/6403/683/2896/4856/94/5962/8425/6382/1908/7042/7040/6385/6387/3082/6284/7431/7010/50810/1601/51330/3791
CC	GO:0010605	negative regulation of macromolecule metabolic process	265	0.354881	1.59788	0.00162338	0.00730753	0.00335143	376	tags=39%, list=30%, signal=35%	7448/2167/3481/22943/183/347/9500/51050/7057/4804/6590/3624/6586/7025/26585/3488/4854/6271/948/4776/1437/9353/5045/5743/5914/3569/8431/1490/1050/2/5196/7474/718/654/135228/7026/3303/2354/2260/10406/8013/10409/7432/2022/5155/23466/9021/1910/3730/8862/27303/94/8614/7042/7040/3082/7431/7068/6464/1601/3791/5915/25959/3727/54567/3976/5266/5167/6097/604/91/4929/5467/57556/3553/5091/11072/966/93/2063/29…
CC	GO:0051247	positive regulation of protein metabolic process	305	0.366227	1.67495	0.00162602	0.00730753	0.00335143	243	tags=28%, list=19%, signal=30%	7448/3481/6368/9244/22943/10344/1000/183/3589/9500/57007/7057/4804/2252/5156/3491/1489/3624/8482/80310/26585/948/5159/4920/1437/25759/5045/5743/5154/3569/23529/6356/8817/7043/1490/1050/2335/2261/56034/7474/4035/718/654/84433/3303/2260/187/5228/284340/7432/2022/1440/54910/5155/9021/1910/7424/146433/90865/10395/27303/353500/2896/2324/94/8742/5962/10220/1908/7042/2149/7040/6385/3082/7431/7423/7010/6…
CC	GO:0009719	response to endogenous stimulus	258	0.453841	2.03895	0.00162866	0.00730753	0.00335143	317	tags=40%, list=25%, signal=38%	6750/3481/22943/183/4053/7057/4804/64388/2252/2170/5156/5020/3491/3624/6586/7025/80310/4054/2615/26585/3488/948/5159/4920/9353/5045/5743/6781/5914/11167/3569/8817/7043/8431/1490/6751/2261/4052/56034/7474/4035/1282/654/135228/7026/3303/2354/2260/5228/308/8013/1508/1960/2022/2770/9021/1910/3730/8862/353500/94/5962/8425/6382/8614/81792/7042/58528/7040/6387/7431/133/7068/7010/6464/1601/3164/2247/5915…
CC	GO:0031399	regulation of protein modification process	287	0.384561	1.7517	0.00162866	0.00730753	0.00335143	243	tags=28%, list=19%, signal=29%	7448/2167/3481/6368/9244/22943/10344/1000/183/3589/9500/57007/7057/2252/5156/3491/1489/3624/8482/80310/26585/948/5159/4920/1437/25759/9353/5743/5154/3569/23529/6356/8817/7043/1490/1050/2335/2261/56034/7474/4035/718/654/135228/7026/3303/2260/187/5228/284340/2022/1440/54910/5155/9021/1910/7424/146433/10395/683/353500/2324/94/10220/1908/7042/2149/7040/6385/3082/7423/7010/6464/1601/3791/55890/2247/88…
CC	GO:0048468	cell development	258	0.472161	2.12125	0.00162866	0.00730753	0.00335143	369	tags=48%, list=29%, signal=42%	22943/1000/183/2535/347/1382/1286/5624/4804/5156/3897/1489/3624/6586/10500/8482/7025/1672/10630/4854/5159/5365/4776/6383/4920/10501/9353/6781/5914/558/3569/23529/6356/8817/2242/7043/5744/3915/1050/2335/56920/7474/4035/718/654/3956/2260/1909/8013/5881/2022/9723/54910/5155/23466/1910/7424/4902/3730/146433/353500/2896/5962/6382/10220/309/1908/7042/7040/6385/6387/3082/7431/133/7068/7010/6464/50810/51…
CC	GO:0006468	protein phosphorylation	338	0.35159	1.62353	0.00163132	0.00730753	0.00335143	243	tags=26%, list=19%, signal=29%	7448/2167/3481/6368/9244/22943/10344/1000/183/1511/3589/9500/57007/7057/2252/5156/3491/1489/3624/8482/80310/26585/948/5159/4920/1437/25759/9353/5743/5154/5914/558/3569/23529/6356/8817/2242/4881/7043/7075/1490/1050/2335/2261/56034/7474/4035/718/654/135228/7026/2260/187/5228/284340/7857/2022/1440/54910/5155/9021/1910/7424/4902/146433/683/353500/2324/94/10220/1908/7042/2149/7040/6385/3082/7423/7010/…
CC	GO:0042127	regulation of cell proliferation	330	0.400489	1.84513	0.00163132	0.00730753	0.00335143	254	tags=34%, list=20%, signal=37%	6750/3481/6368/9244/10344/1000/183/2006/347/5950/3589/9500/3135/7057/4804/5328/6320/2252/2170/5156/4969/3491/1489/3624/6586/80310/4054/2615/10630/26585/3488/4854/5159/5365/4920/1437/1271/5743/5154/5914/3569/23529/6356/8817/2242/4881/7043/5744/3915/1490/1050/2335/6751/2261/11082/5196/56034/7474/654/135228/84433/7026/3303/2260/187/5228/7857/8013/1960/7432/1440/5155/1910/7424/146433/8862/4828/10395/…
CC	GO:0045595	regulation of cell differentiation	309	0.366447	1.67773	0.00163132	0.00730753	0.00335143	285	tags=34%, list=23%, signal=35%	3481/22943/1000/183/1382/5624/3135/7057/4804/5156/3897/3491/3624/10500/8482/7025/4054/10630/26585/3488/4854/948/5365/4776/6383/4920/1437/10501/9353/5743/5914/558/3569/23529/6356/9547/8817/2242/7043/5744/1490/1050/2335/5196/56920/7474/4035/654/135228/84433/3956/3303/2260/360/8013/1960/5881/2022/9723/1440/54910/5155/9021/1910/7424/146433/2896/4856/94/8425/10220/1908/81792/7042/7040/6387/3082/7431/1…
CC	GO:0009892	negative regulation of metabolic process	288	0.344824	1.57103	0.00163399	0.00730753	0.00335143	376	tags=39%, list=30%, signal=35%	7448/2167/3481/22943/183/347/9500/51050/7057/4804/6590/3624/6586/7025/26585/3488/4854/6271/948/4776/1437/978/9353/5045/5743/5154/5914/3569/8431/1490/1050/2/5196/7474/718/654/135228/7026/3303/2354/2260/10406/8013/10409/7432/2022/5155/23466/9021/1910/3730/8862/27303/2896/94/8614/7042/7040/3082/7431/7068/6464/1601/3791/5915/25959/3727/54567/3976/5266/5167/6097/604/91/3953/4929/5467/3162/57556/3553/5…
CC	GO:0019220	regulation of phosphate metabolic process	285	0.395302	1.79667	0.00163399	0.00730753	0.00335143	243	tags=29%, list=19%, signal=30%	7448/2167/3481/6368/9244/22943/10344/1000/183/3589/9500/57007/7057/2252/2170/5156/3491/1489/3624/8482/80310/26585/948/5159/4920/1437/25759/978/9353/5743/5154/3569/23529/6356/8817/7043/1490/1050/2335/2261/56034/7474/4035/718/654/135228/7026/2260/187/5228/284340/2022/1440/54910/5155/9021/1910/7424/146433/8862/10395/683/353500/2324/94/10220/1908/7042/2149/7040/6385/3082/7423/7010/6464/1601/3791/5589…
CC	GO:0051174	regulation of phosphorus metabolic process	285	0.395302	1.79667	0.00163399	0.00730753	0.00335143	243	tags=29%, list=19%, signal=30%	7448/2167/3481/6368/9244/22943/10344/1000/183/3589/9500/57007/7057/2252/2170/5156/3491/1489/3624/8482/80310/26585/948/5159/4920/1437/25759/978/9353/5743/5154/3569/23529/6356/8817/7043/1490/1050/2335/2261/56034/7474/4035/718/654/135228/7026/2260/187/5228/284340/2022/1440/54910/5155/9021/1910/7424/146433/8862/10395/683/353500/2324/94/10220/1908/7042/2149/7040/6385/3082/7423/7010/6464/1601/3791/5589…
CC	GO:2000026	regulation of multicellular organismal development	339	0.388495	1.79313	0.00163399	0.00730753	0.00335143	280	tags=35%, list=22%, signal=37%	22943/1000/183/2535/5950/1382/9500/5624/3135/7057/4804/2252/3897/5020/3491/3624/10500/8482/7025/80310/4054/10630/26585/4854/6271/5159/5365/4776/6383/4920/1437/10501/9353/5743/5154/5914/558/3569/23529/6356/8817/2242/4881/7043/5744/7075/1490/2335/5196/56920/7474/4035/718/654/135228/84433/3956/8038/3303/2260/187/5228/360/8013/10409/1960/5881/2022/9723/1440/54910/5155/649/1910/7424/146433/51129/2896/…
CC	GO:0001932	regulation of protein phosphorylation	261	0.405164	1.82087	0.00163934	0.00730753	0.00335143	243	tags=30%, list=19%, signal=30%	7448/2167/3481/6368/9244/22943/10344/1000/183/3589/9500/57007/7057/2252/5156/3491/1489/3624/8482/80310/26585/948/5159/4920/1437/25759/9353/5743/5154/3569/23529/6356/8817/7043/1490/1050/2335/2261/56034/7474/4035/718/654/135228/7026/2260/187/5228/284340/2022/1440/54910/5155/9021/1910/7424/146433/683/353500/2324/94/10220/1908/7042/2149/7040/6385/3082/7423/7010/6464/1601/3791/55890/2247/8829/101/7046
CC	GO:0007399	nervous system development	261	0.486819	2.18784	0.00163934	0.00730753	0.00335143	369	tags=48%, list=29%, signal=43%	7448/6343/22943/1000/183/2535/347/1382/4804/2057/3897/5020/1489/3624/6586/10500/8482/7025/4854/6271/5365/4776/6383/4920/1271/10501/9353/5914/558/3569/23529/6356/2242/2335/6751/56920/56034/7474/4035/718/1282/654/3956/7026/2260/1909/8013/10409/1960/5881/2022/9723/54910/23466/1910/7424/4902/3730/146433/90865/10395/2896/3198/10220/1908/7042/7040/6385/6387/3082/7431/133/7068/6464/50810/51330/6925/2247…
CC	GO:0009967	positive regulation of signal transduction	336	0.327489	1.51118	0.00163934	0.00730753	0.00335143	243	tags=25%, list=19%, signal=27%	7448/1113/6343/3481/6368/9244/22943/10344/1000/183/2535/3589/9500/57007/7057/2057/2252/5156/3491/1489/3624/8482/80310/3488/948/5159/4776/4920/1437/25759/5154/558/3569/23529/6356/8817/4881/7043/1490/3554/2261/11082/56034/7474/4035/718/654/84433/3956/123920/3303/2850/2260/284340/2022/1440/54910/5155/9021/6403/353500/4856/2324/94/8742/10220/1908/7042/2149/58528/7040/3082/6284/7010/6464/1601/51330/37…
CC	GO:0032270	positive regulation of cellular protein metabolic process	282	0.389881	1.76669	0.00163934	0.00730753	0.00335143	243	tags=29%, list=19%, signal=31%	7448/3481/6368/9244/22943/10344/1000/183/3589/9500/57007/7057/4804/2252/5156/3491/1489/3624/8482/80310/26585/948/5159/4920/1437/25759/5045/5743/5154/3569/23529/6356/8817/7043/1490/1050/2335/2261/56034/7474/4035/718/654/3303/2260/187/5228/284340/2022/1440/54910/5155/9021/1910/7424/146433/90865/10395/27303/353500/2896/2324/94/5962/10220/1908/7042/2149/7040/6385/3082/7431/7423/7010/6464/1601/3791/55…
CC	GO:0046903	secretion	298	0.355113	1.61984	0.00164204	0.00730753	0.00335143	217	tags=25%, list=17%, signal=27%	1113/5004/6343/3481/183/5005/5950/1511/3310/3589/4053/7057/5328/6036/2252/5020/6590/3624/2615/948/1437/978/5045/5154/6781/558/3569/2242/4881/7043/8431/2162/1490/2335/2/5196/7474/4035/718/654/135228/84433/3303/2850/2260/308/7857/8013/1508/7432/2022/5155/1910/7424/8862/4828/90865/6403/683/353500/2896/4856/8425/6382/1908/4345/7042/2149/7040/6385/6387/3082/6284/133/7423
CC	GO:0051049	regulation of transport	259	0.334289	1.50116	0.00164204	0.00730753	0.00335143	211	tags=24%, list=17%, signal=25%	7448/1113/5004/6343/22943/1000/183/5005/347/5950/3589/7057/2170/5020/3624/5360/2615/26585/6271/948/5159/5743/6781/558/3569/2242/4881/7043/8431/2335/7474/4035/718/654/3303/2850/2260/1909/187/308/8013/7432/6401/5155/1910/9022/7424/8862/4828/90865/3757/353500/4856/5962/6382/1908/8614/4345/7042/2149/7040/6385/6387
CC	GO:0032940	secretion by cell	283	0.357184	1.6181	0.00164745	0.00730753	0.00335143	217	tags=25%, list=17%, signal=27%	1113/5004/6343/3481/183/5005/5950/1511/3310/3589/4053/7057/5328/6036/2252/5020/6590/3624/2615/948/978/5045/5154/558/3569/2242/7043/8431/2162/1490/2335/2/5196/7474/4035/718/654/135228/84433/3303/2850/2260/308/7857/8013/1508/7432/2022/5155/7424/8862/4828/90865/6403/683/353500/2896/4856/8425/6382/1908/4345/7042/2149/7040/6385/6387/3082/6284/133/7423
CC	GO:0051094	positive regulation of developmental process	251	0.414565	1.85323	0.00164745	0.00730753	0.00335143	280	tags=39%, list=22%, signal=38%	3481/22943/1000/183/1382/9500/5624/3135/7057/4804/2252/3897/5020/3491/3624/8482/80310/4054/10630/26585/6271/948/5159/5365/4920/1437/9353/5743/5154/5914/558/3569/23529/6356/8817/2242/7043/7075/1490/1050/2335/5196/7474/4035/718/654/8038/3303/2260/187/5228/10409/1960/5881/2022/1440/5155/649/9021/7424/146433/51129/2896/94/8742/1908/7042/7040/6387/3082/133/7423/7010/1601/51330/79924/3791/6925/2247/591…
CC	GO:0031324	negative regulation of cellular metabolic process	235	0.378833	1.68194	0.00167504	0.00730753	0.00335143	382	tags=42%, list=30%, signal=36%	7448/2167/3481/22943/183/347/9500/51050/7057/4804/6590/3624/7025/26585/3488/4854/6271/948/4776/1437/978/9353/5045/5743/5154/5914/3569/8431/1050/2/7474/718/654/135228/7026/3303/2354/2260/10406/8013/10409/7432/2022/5155/23466/9021/1910/3730/94/7042/7040/3082/7068/6464/1601/5915/25959/3727/54567/3976/5266/5167/6097/604/3953/4929/5467/3162/57556/3553/11072/966/93/2063/2908/3625/6714/7376/2852/811/844…
CC	GO:0042327	positive regulation of phosphorylation	224	0.429967	1.89632	0.00169205	0.00730753	0.00335143	243	tags=32%, list=19%, signal=32%	7448/3481/6368/9244/22943/10344/1000/183/3589/9500/57007/7057/2252/5156/3491/1489/3624/8482/80310/26585/948/5159/4920/1437/25759/5743/5154/3569/23529/6356/8817/7043/1490/2261/56034/7474/4035/718/654/2260/187/5228/284340/2022/1440/54910/5155/9021/1910/7424/146433/8862/353500/2324/94/10220/1908/7042/2149/7040/6385/3082/7423/7010/6464/1601/3791/55890/2247/8829/101/7046
CC	GO:0031401	positive regulation of protein modification process	233	0.41833	1.84921	0.00170358	0.00730753	0.00335143	243	tags=31%, list=19%, signal=31%	7448/3481/6368/9244/22943/10344/1000/183/3589/9500/57007/7057/2252/5156/3491/1489/3624/8482/80310/26585/948/5159/4920/1437/25759/5743/5154/3569/23529/6356/8817/7043/1490/2261/56034/7474/4035/718/654/2260/187/5228/284340/2022/1440/54910/5155/9021/1910/7424/146433/10395/353500/2324/94/10220/1908/7042/2149/7040/6385/3082/7423/7010/6464/1601/3791/55890/2247/8829/101/7046
CC	GO:0007267	cell-cell signaling	214	0.35359	1.55042	0.0017094	0.00730753	0.00335143	239	tags=28%, list=19%, signal=27%	1113/6750/6343/6368/22943/10344/1000/183/2535/5950/3589/2252/5020/1489/3624/26585/4776/4920/5743/5154/5914/558/3569/9547/8817/5744/8431/2261/7474/4035/718/654/2850/2260/5228/308/1960/7432/5881/2770/5155/8862/4828/27303/353500/4856/5739/8425/6382/1908/2149/3082/64840/133/7010/1601/2247/8829/4311
CC	GO:0008284	positive regulation of cell proliferation	225	0.371592	1.63669	0.0017094	0.00730753	0.00335143	280	tags=38%, list=22%, signal=36%	3481/9244/10344/183/3589/7057/6320/2252/5156/3491/1489/80310/4054/26585/3488/4854/5159/5365/1437/1271/5743/5154/5914/3569/23529/6356/8817/7043/5744/3915/1490/2335/2261/11082/56034/7474/654/84433/2260/187/5228/7857/8013/1960/7432/1440/5155/1910/7424/146433/8862/4828/683/2896/2324/94/8742/1908/7042/2149/7040/6387/6284/133/7423/9180/7010/6464/3791/3164/2247/8829/8772/7046/54567/3976/10000/1901/2321/…
CC	GO:0040012	regulation of locomotion	214	0.458962	2.01245	0.0017094	0.00730753	0.00335143	369	tags=53%, list=29%, signal=45%	7448/6750/10344/183/347/57007/7057/5328/2252/5156/3491/10500/8482/1672/80310/10630/26585/3488/5159/5365/4920/10501/9353/5743/5154/6781/3569/6356/9547/8817/2242/7075/3554/2335/56920/56034/7474/4035/7026/2260/5228/284340/308/7857/8013/2022/9723/54910/5155/7424/90865/10395/6403/683/2896/4856/2324/94/5962/1908/4345/7042/2149/7040/6385/6387/3082/7423/7010/1601/3791/2247/8829/8772/101/7046/54567/10000/…
CC	GO:0051241	negative regulation of multicellular organismal process	225	0.416589	1.83488	0.0017094	0.00730753	0.00335143	221	tags=31%, list=17%, signal=31%	7448/5004/6343/22943/183/5731/347/5950/5624/3135/7057/4804/5328/5156/5020/3624/10500/8482/7025/4054/2615/26585/3488/4854/4776/7056/10501/9353/5045/5743/5154/6781/5914/558/3569/6356/4881/7043/5744/7075/2335/5196/56920/7474/4035/3956/7026/2260/308/9723/54910/5155/1910/8862/90865/2896/4856/94/10220/8614/81792/4345/7042/2149/7040/3082/7431/133/7068/7010
CC	GO:0045597	positive regulation of cell differentiation	187	0.40796	1.76891	0.00171527	0.00730753	0.00335143	308	tags=41%, list=24%, signal=36%	22943/1000/183/1382/5624/3135/4804/3897/3491/3624/8482/4054/10630/26585/948/5365/4920/1437/9353/5743/5914/558/3569/23529/8817/2242/7043/1490/1050/2335/5196/7474/4035/654/3303/2260/1960/5881/2022/1440/9021/7424/146433/2896/94/1908/7042/7040/6387/3082/133/1601/51330/3791/6925/2247/5915/8829/4311/8772/101/7046/3727/3976/23129/9294/604/91/5467/9037/57556/3553/6280/93/5967/2353
CC	GO:0071495	cellular response to endogenous stimulus	217	0.501672	2.19729	0.00171527	0.00730753	0.00335143	317	tags=43%, list=25%, signal=39%	6750/3481/22943/183/4053/7057/4804/64388/2252/5156/3491/3624/6586/7025/80310/4054/2615/26585/3488/948/5159/4920/9353/5045/5743/6781/5914/11167/8817/7043/8431/1490/6751/2261/4052/56034/7474/4035/1282/654/135228/7026/3303/2354/2260/5228/308/8013/1508/1960/2022/9021/3730/8862/353500/94/5962/8425/81792/7042/58528/7040/7431/7068/6464/1601/3164/2247/5915/5732/7046/25959/3727/54567/5167/6097/91/3953/492…
CC	GO:0035295	tube development	204	0.559237	2.43341	0.00171821	0.00730753	0.00335143	292	tags=51%, list=23%, signal=47%	6343/9244/1000/183/2535/347/5950/9500/1286/57007/3135/7057/4804/2252/5156/3491/4054/10630/26585/3488/4854/6271/5159/4776/9353/5743/5154/5914/3569/6356/8817/4881/7043/7075/1490/1050/2335/11082/5196/56034/7474/4035/718/1282/8038/7026/2260/1909/187/5228/284340/7857/8013/10409/1960/2022/9723/54910/1910/7424/8862/10395/51129/2896/3198/4856/2324/94/8742/6382/10220/81792/7042/7040/6385/3082/133/7423/706…
CC	GO:0022008	neurogenesis	206	0.487162	2.12109	0.00172117	0.00730753	0.00335143	369	tags=50%, list=29%, signal=42%	7448/22943/1000/183/2535/347/1382/4804/3897/1489/3624/6586/10500/8482/7025/4854/5365/4776/6383/4920/10501/9353/5914/558/3569/23529/6356/2242/2335/56920/7474/4035/718/654/3956/7026/2260/8013/5881/9723/54910/23466/1910/7424/4902/3730/146433/90865/2896/10220/1908/7042/7040/6385/6387/3082/7431/133/7068/6464/50810/51330/6925/5915/8829/4311/7046/54567/3976/1901/23129/8828/604/3953/4929/9037/57556/6347/…
CC	GO:2000145	regulation of cell motility	209	0.463524	2.02055	0.00172117	0.00730753	0.00335143	369	tags=54%, list=29%, signal=45%	7448/6750/10344/183/347/57007/7057/5328/2252/5156/3491/10500/8482/1672/80310/10630/26585/3488/5159/5365/4920/10501/9353/5743/5154/6781/3569/6356/9547/8817/2242/7075/3554/2335/56920/56034/7474/4035/7026/2260/5228/284340/308/8013/2022/9723/54910/5155/7424/90865/10395/6403/683/2896/4856/2324/94/5962/1908/4345/7042/2149/7040/6385/6387/3082/7423/7010/1601/3791/2247/8829/8772/101/7046/54567/10000/1901/…
CC	GO:0003008	system process	175	0.458494	1.97112	0.00172712	0.00730753	0.00335143	369	tags=50%, list=29%, signal=41%	1113/6343/22943/183/5731/2006/2535/5950/1511/5020/3624/3488/6271/948/4776/9353/5743/6781/6356/4881/1490/654/1359/7026/2260/1909/360/8013/7432/5881/5155/1910/7424/8862/3757/3198/4856/2324/94/309/1908/7042/2149/7040/6387/3082/7431/133/7423/7068/7010/6004/79924/4585/4311/5732/5742/54567/1901/7169/1674/9294/5467/3162/10203/6347/3553/2063/2353/3625/6714/3643/3269/2852/4070/1364/140465/18/5595/115/1906…
CC	GO:0007167	enzyme linked receptor protein signaling pathway	193	0.527642	2.29277	0.00172712	0.00730753	0.00335143	237	tags=38%, list=19%, signal=36%	7448/3481/22943/183/347/5157/4053/7057/4804/64388/2252/5156/3491/1489/3624/80310/4054/2615/26585/3488/5159/4776/6383/4920/25759/5045/5154/558/11167/8817/4881/7043/7075/1490/2261/11082/4052/56034/7474/4035/1282/654/135228/3303/2260/5228/8013/2022/5155/9021/7424/4902/3730/8862/353500/4856/2324/94/5739/8425/10220/81792/7042/7040/3082/7431/7423/7010/6464/1601/3791/2247/8829
CC	GO:0010562	positive regulation of phosphorus metabolic process	231	0.424899	1.87194	0.00172712	0.00730753	0.00335143	243	tags=32%, list=19%, signal=32%	7448/3481/6368/9244/22943/10344/1000/183/3589/9500/57007/7057/2252/2170/5156/3491/1489/3624/8482/80310/26585/948/5159/4920/1437/25759/5743/5154/3569/23529/6356/8817/7043/1490/2261/56034/7474/4035/718/654/2260/187/5228/284340/2022/1440/54910/5155/9021/1910/7424/146433/8862/10395/353500/2324/94/10220/1908/7042/2149/7040/6385/3082/7423/7010/6464/1601/3791/55890/2247/8829/101/7046
CC	GO:0045937	positive regulation of phosphate metabolic process	231	0.424899	1.87194	0.00172712	0.00730753	0.00335143	243	tags=32%, list=19%, signal=32%	7448/3481/6368/9244/22943/10344/1000/183/3589/9500/57007/7057/2252/2170/5156/3491/1489/3624/8482/80310/26585/948/5159/4920/1437/25759/5743/5154/3569/23529/6356/8817/7043/1490/2261/56034/7474/4035/718/654/2260/187/5228/284340/2022/1440/54910/5155/9021/1910/7424/146433/8862/10395/353500/2324/94/10220/1908/7042/2149/7040/6385/3082/7423/7010/6464/1601/3791/55890/2247/8829/101/7046
CC	GO:0048699	generation of neurons	193	0.472742	2.05421	0.00172712	0.00730753	0.00335143	369	tags=50%, list=29%, signal=42%	22943/1000/183/2535/347/1382/4804/3897/1489/3624/6586/10500/8482/7025/4854/5365/4776/6383/10501/9353/5914/558/3569/23529/6356/2242/2335/56920/7474/4035/718/654/3956/7026/2260/8013/5881/9723/54910/23466/1910/7424/4902/3730/146433/2896/10220/1908/7042/7040/6385/6387/3082/7431/133/7068/6464/50810/51330/6925/5915/8829/4311/7046/54567/3976/1901/23129/8828/604/4929/9037/57556/3553/6280/2063/4756/5967/6…
CC	GO:0051172	negative regulation of nitrogen compound metabolic process	220	0.385879	1.68892	0.00172712	0.00730753	0.00335143	173	tags=21%, list=14%, signal=22%	7448/2167/3481/22943/183/347/9500/51050/7057/4804/6590/3624/7025/26585/3488/4854/6271/948/4776/1437/978/9353/5045/5743/5914/3569/8431/1050/2/7474/718/654/135228/7026/3303/2354/2260/10406/8013/10409/7432/2022/5155/23466/9021/1910/3730
CC	GO:0072359	circulatory system development	193	0.56217	2.4428	0.00172712	0.00730753	0.00335143	292	tags=50%, list=23%, signal=46%	22943/1000/183/2006/2535/347/5950/1286/57007/3135/7057/4804/2057/5156/5020/3491/6586/80310/10630/26585/4854/6271/5159/4776/9353/5743/5154/5914/3569/6356/8817/4881/7075/1490/2335/11082/4052/5196/7474/4035/718/1282/8038/7026/2260/1909/187/5228/284340/7857/10409/1960/2022/9723/5155/9021/7424/8862/10395/51129/2896/3198/4856/2324/94/8742/7042/7040/3082/133/7423/7010/6464/51330/79924/3791/3164/2247/591…
CC	GO:0000165	MAPK cascade	202	0.340027	1.47788	0.0017301	0.00730753	0.00335143	243	tags=27%, list=19%, signal=26%	3481/6368/22943/10344/1000/183/3589/9500/57007/7057/2252/5156/3491/3624/8482/80310/948/5159/4920/1437/25759/5154/3569/6356/8817/7043/1490/2335/2261/56034/7474/4035/654/2260/284340/7857/54910/5155/4902/353500/2324/10220/1908/7042/2149/7040/3082/7010/6464/3791/2247/8829/101/7046
CC	GO:0001934	positive regulation of protein phosphorylation	219	0.433784	1.89737	0.0017301	0.00730753	0.00335143	243	tags=32%, list=19%, signal=32%	7448/3481/6368/9244/22943/10344/1000/183/3589/9500/57007/7057/2252/5156/3491/1489/3624/8482/80310/26585/948/5159/4920/1437/25759/5743/5154/3569/23529/6356/8817/7043/1490/2261/56034/7474/4035/718/654/2260/187/5228/284340/2022/1440/54910/5155/9021/1910/7424/146433/353500/2324/94/10220/1908/7042/2149/7040/6385/3082/7423/7010/6464/1601/3791/55890/2247/8829/101/7046
CC	GO:0022603	regulation of anatomical structure morphogenesis	202	0.449986	1.9558	0.0017301	0.00730753	0.00335143	292	tags=41%, list=23%, signal=37%	22943/1000/183/2535/1382/9500/3135/7057/4804/2252/3897/10500/8482/10630/26585/6271/948/5365/4776/6383/4920/10501/9353/5743/5154/3569/6356/8817/2242/4881/7075/2335/5196/56920/7474/4035/718/8038/2260/187/5228/10409/5881/2022/9723/54910/7424/10395/51129/2896/2324/94/8742/5962/81792/7042/7040/6387/3082/6284/133/7423/7068/7010/1601/51330/79924/3791/2247/8829/7046/54567/3976/10000/2321/23129/604/3162/9…
CC	GO:0023014	signal transduction by protein phosphorylation	202	0.340027	1.47788	0.0017301	0.00730753	0.00335143	243	tags=27%, list=19%, signal=26%	3481/6368/22943/10344/1000/183/3589/9500/57007/7057/2252/5156/3491/3624/8482/80310/948/5159/4920/1437/25759/5154/3569/6356/8817/7043/1490/2335/2261/56034/7474/4035/654/2260/284340/7857/54910/5155/4902/353500/2324/10220/1908/7042/2149/7040/3082/7010/6464/3791/2247/8829/101/7046
CC	GO:0030334	regulation of cell migration	200	0.458508	1.99436	0.0017301	0.00730753	0.00335143	369	tags=54%, list=29%, signal=45%	7448/6750/10344/183/347/57007/7057/5328/2252/5156/3491/10500/8482/80310/10630/26585/3488/5159/5365/4920/10501/9353/5743/5154/6781/3569/6356/9547/8817/7075/3554/2335/56920/56034/7474/4035/7026/2260/5228/284340/8013/2022/9723/54910/5155/7424/90865/10395/6403/683/2896/4856/2324/94/5962/1908/4345/7042/2149/7040/6385/6387/3082/7423/7010/1601/3791/2247/8829/8772/101/7046/54567/10000/1901/2321/23129/882…
CC	GO:0051270	regulation of cellular component movement	210	0.465251	2.02571	0.00173611	0.00730753	0.00335143	369	tags=54%, list=29%, signal=46%	7448/6750/10344/183/347/57007/7057/5328/2252/5156/3491/10500/8482/1672/80310/10630/26585/3488/5159/5365/4920/10501/9353/5743/5154/6781/3569/6356/9547/8817/2242/7075/3554/2335/56920/56034/7474/4035/7026/2260/5228/284340/308/8013/2022/9723/54910/5155/7424/90865/10395/6403/683/2896/4856/2324/94/5962/1908/4345/7042/2149/7040/6385/6387/3082/7423/7010/1601/3791/2247/8829/8772/101/7046/54567/10000/1901/…
CC	GO:0060429	epithelium development	169	0.456516	1.95505	0.00173913	0.00730753	0.00335143	272	tags=39%, list=21%, signal=35%	9244/22943/1000/183/2535/9500/1286/5624/2252/3491/7380/3624/10630/3488/4776/4920/9353/5045/5154/6781/5914/6356/7474/1282/654/135228/7026/2260/1909/5228/360/10409/1508/2022/9723/54910/5155/9021/7424/10395/94/5962/6382/10220/81792/7042/7040/6385/3082/7431/133/7068/1601/3791/2247/5915/8829/144501/25959/54567/3976/1901/5266/23129/9294/91
CC	GO:0048646	anatomical structure formation involved in morphogenesis	192	0.523663	2.26736	0.00174216	0.00730753	0.00335143	292	tags=48%, list=23%, signal=43%	7448/22943/183/2535/347/5950/1286/57007/3135/7057/4804/5156/3491/3624/10630/26585/4854/6271/948/5159/4776/4920/9353/5743/5154/5914/3569/6356/8817/4881/7075/1490/2335/11082/5196/7474/718/1282/135228/8038/2260/1909/187/5228/284340/7857/8013/1960/2022/9723/54910/7424/8862/10395/51129/2896/3198/4856/2324/94/8742/7042/7040/6385/3082/133/7423/7010/6464/51330/79924/3791/3164/2247/8829/1466/101/7046/5456…
CC	GO:0030182	neuron differentiation	171	0.479932	2.054	0.00175747	0.00730753	0.00335143	389	tags=53%, list=31%, signal=43%	22943/1000/183/2535/347/1382/4804/3897/1489/3624/6586/10500/8482/7025/4854/5365/4776/6383/10501/9353/5914/3569/2242/2335/56920/7474/4035/718/654/3956/2260/8013/5881/9723/54910/23466/1910/4902/3730/2896/10220/1908/7042/6385/6387/3082/7431/133/7068/6464/50810/51330/6925/5915/8829/7046/54567/3976/1901/23129/8828/604/4929/9037/57556/6280/2063/4756/5967/6714/55558/6405/5361/811/81029/7869/8440/10505/5…
CC	GO:0030030	cell projection organization	165	0.413057	1.75774	0.00176056	0.00730753	0.00335143	369	tags=45%, list=29%, signal=37%	22943/1000/183/347/1382/4804/3897/6586/10500/8482/7025/10630/5365/4776/6383/10501/9353/5154/3569/2242/7043/2335/56920/7474/4035/3956/2260/8013/5881/9723/54910/23466/4902/3730/2896/5962/6385/6387/3082/7431/133/6464/50810/51330/8829/7046/2014/1901/23129/8828/9294/4929/9037/57556/6280/4756/5967/6714/3643/55558/6405/5361/4070/7869/8440/10505/5595/6091/1522/5530/5764/659/5566/3725
CC	GO:0035239	tube morphogenesis	173	0.517544	2.21884	0.00176056	0.00730753	0.00335143	292	tags=50%, list=23%, signal=45%	1000/183/2535/347/9500/1286/57007/3135/7057/4804/5156/3491/26585/4854/6271/5159/4776/9353/5743/5154/5914/3569/6356/8817/4881/7075/1490/2335/11082/5196/7474/4035/718/1282/8038/7026/2260/1909/187/5228/284340/7857/8013/1960/2022/9723/54910/7424/8862/10395/51129/2896/3198/4856/2324/94/8742/81792/7042/7040/6385/3082/133/7423/7010/6464/51330/79924/3791/3164/2247/8829/101/7046/54567/10000/1901/2321/2312…
CC	GO:0009725	response to hormone	172	0.380701	1.62757	0.00176367	0.00730753	0.00335143	369	tags=42%, list=29%, signal=35%	6750/3481/183/7057/2170/5020/3624/6586/7025/3488/5159/9353/5743/6781/5914/3569/7043/8431/1490/6751/654/7026/2354/5228/308/8013/1508/2022/2770/9021/1910/5962/6382/8614/7042/7040/6387/133/7068/7010/6464/1601/3164/5915/5732/25959/3727/5167/6097/3953/4929/5467/3553/2063/2908/5967/2353/3625/6714/3643/7376/2852/811/5618/1364/7292/115/4324/1906/3845/5764/5566/3725
CC	GO:0051272	positive regulation of cellular component movement	157	0.442139	1.87249	0.00176367	0.00730753	0.00335143	369	tags=55%, list=29%, signal=44%	7448/10344/183/57007/7057/5328/2252/5156/3491/10500/8482/1672/80310/10630/3488/5159/4920/10501/5743/5154/3569/6356/9547/8817/3554/2335/56920/56034/7474/4035/2260/5228/284340/8013/9723/54910/5155/7424/6403/2896/2324/5962/1908/7042/2149/7040/6387/3082/7423/7010/1601/3791/2247/8829/8772/101/7046/10000/1901/2321/8828/604/91/3162/9037/57556/3553/977/6714/3643/57402/6405/2852/811/81029/7869/53905/10505…
CC	GO:0001944	vasculature development	156	0.552792	2.33712	0.00176678	0.00730753	0.00335143	292	tags=54%, list=23%, signal=48%	1000/183/347/1286/57007/3135/7057/4804/5156/3491/80310/10630/26585/4854/6271/5159/4776/9353/5743/5154/3569/6356/8817/4881/7075/1490/2335/11082/4052/5196/7474/4035/718/1282/8038/7026/2260/1909/187/5228/284340/7857/1960/2022/9723/5155/9021/7424/8862/51129/2896/3198/4856/2324/94/8742/7042/7040/3082/133/7423/7010/6464/51330/79924/3791/3164/2247/8829/101/7046/54567/3976/10000/1901/2321/23129/8828/3953…
CC	GO:0040017	positive regulation of locomotion	161	0.439744	1.86207	0.00176678	0.00730753	0.00335143	369	tags=55%, list=29%, signal=44%	7448/10344/183/57007/7057/5328/2252/5156/3491/10500/8482/1672/80310/10630/3488/5159/4920/10501/9353/5743/5154/3569/6356/9547/8817/3554/2335/56920/56034/7474/4035/2260/5228/284340/7857/8013/9723/54910/5155/7424/6403/2896/2324/5962/1908/7042/2149/7040/6387/3082/7423/7010/1601/3791/2247/8829/8772/101/7046/10000/1901/2321/8828/91/3162/9037/57556/3553/5091/977/6714/3643/57402/6405/2852/811/81029/7869/…
CC	GO:0072358	cardiovascular system development	156	0.552792	2.33712	0.00176678	0.00730753	0.00335143	292	tags=54%, list=23%, signal=48%	1000/183/347/1286/57007/3135/7057/4804/5156/3491/80310/10630/26585/4854/6271/5159/4776/9353/5743/5154/3569/6356/8817/4881/7075/1490/2335/11082/4052/5196/7474/4035/718/1282/8038/7026/2260/1909/187/5228/284340/7857/1960/2022/9723/5155/9021/7424/8862/51129/2896/3198/4856/2324/94/8742/7042/7040/3082/133/7423/7010/6464/51330/79924/3791/3164/2247/8829/101/7046/54567/3976/10000/1901/2321/23129/8828/3953…
CC	GO:2000147	positive regulation of cell motility	156	0.440102	1.86068	0.00176678	0.00730753	0.00335143	369	tags=54%, list=29%, signal=44%	7448/10344/183/57007/7057/5328/2252/5156/3491/10500/8482/1672/80310/10630/3488/5159/4920/10501/5743/5154/3569/6356/9547/8817/3554/2335/56920/56034/7474/4035/2260/5228/284340/8013/9723/54910/5155/7424/6403/2896/2324/5962/1908/7042/2149/7040/6387/3082/7423/7010/1601/3791/2247/8829/8772/101/7046/10000/1901/2321/8828/91/3162/9037/57556/3553/977/6714/3643/57402/6405/2852/811/81029/7869/53905/10505/559…
CC	GO:0001568	blood vessel development	152	0.550331	2.31236	0.00177936	0.00730753	0.00335143	292	tags=55%, list=23%, signal=48%	1000/183/347/1286/57007/3135/7057/4804/5156/3491/80310/26585/4854/6271/5159/4776/9353/5743/5154/3569/6356/8817/4881/7075/1490/2335/11082/4052/5196/7474/4035/718/1282/8038/7026/2260/1909/187/5228/284340/7857/1960/2022/9723/5155/9021/7424/8862/51129/2896/3198/4856/2324/94/8742/7042/7040/3082/133/7423/7010/6464/51330/79924/3791/3164/2247/8829/101/7046/54567/10000/1901/2321/23129/8828/3953/3162/9037/…
CC	GO:0014070	response to organic cyclic compound	163	0.41319	1.75062	0.00177936	0.00730753	0.00335143	369	tags=46%, list=29%, signal=37%	6750/183/7057/5020/3624/6586/7025/3488/948/5159/4776/7056/9353/5743/6781/5914/3569/2242/7043/8431/1490/1050/6751/81035/654/3956/7026/2354/360/8013/2022/2770/5155/1910/6382/8614/7042/7040/133/7068/7010/1601/3164/5915/8772/5732/7046/25959/3727/6097/4929/5467/340061/19/6347/3553/2063/2908/5967/2353/6714/7376/3269/2852/811/1364/53905/18/5595/4324/1906/3845/5764/5566/3725
[truncated: 345 more rows]

## Sheet: S6
ID	Description	setSize	enrichmentScore	NES	pvalue	p.adjust	qvalues	rank	leading_edge	core_enrichment
[truncated: 23 more rows]

## Sheet: S7
ID		HR	HR.95L	HR.95H	pvalue
[truncated: 16 more rows]

## Sheet: S8
SAMPLE	IPS		id	TMB
[truncated: 431 more rows]

## Sheet: S9
ACKR3	Tumor	Normal	Tumor β-actin	Normal β-actin
[truncated: 55 more rows]
